# Supplementary material for: Charge-transfer biexciton annihilation in a donor–acceptor co-crystal yields high-energy long-lived charge carriers
Source: Chem Sci. 2020 Aug 13;11(35):9532–41. doi: 10.1039/d0sc03301d (PMC8162030; doi:10.1039/d0sc03301d)
Supplement: SC-011-D0SC03301D-s002 [file SC-011-D0SC03301D-s002.cif]

# Electronic Supplementary Material (ESI) for Chemical Science.
# This journal is © The Royal Society of Chemistry 2020

####################################################################### 
# 
# This file contains crystal structure data downloaded from the 
# Cambridge Structural Database (CSD) hosted by the Cambridge 
# Crystallographic Data Centre (CCDC).
# 
# Full information about CCDC data access policies and citation 
# guidelines are available at http://www.ccdc.cam.ac.uk/access/V1 
# 
# Audit and citation data items may have been added by the CCDC. 
# Please retain this information to preserve the provenance of 
# this file and to allow appropriate attribution of the data. 
# 
#######################################################################

data_ph4pdipxx_ortho_cs
_database_code_depnum_ccdc_archive 'CCDC 1991812'
_audit_update_record             
;
2020-03-21 deposited with the CCDC.	2020-08-13 downloaded from the CCDC.
;
_audit_creation_date             2020-03-03
_audit_creation_method           
;
Olex2 1.2
(compiled 2018.05.29 svn.r3508 for OlexSys, GUI svn.r5506)
;
_shelx_SHELXL_version_number     2018/3
loop_
_audit_author_email
nataliapowersriggs2015@u.northwestern.edu
''
''
''
_chemical_name_common            ?
_chemical_name_systematic        Ph4PDI_PXX
_chemical_formula_moiety         'C58 H50 N2 O4, 2(C10 H5.5 O)'
_chemical_formula_sum            'C78 H56 N2 O6'
_chemical_formula_weight         1117.24
_chemical_melting_point          ?
loop_
_atom_type_symbol
_atom_type_description
_atom_type_scat_dispersion_real
_atom_type_scat_dispersion_imag
_atom_type_scat_source
C C 0.0181 0.0091 'International Tables Vol C Tables 4.2.6.8 and 6.1.1.4'
H H 0.0000 0.0000 'International Tables Vol C Tables 4.2.6.8 and 6.1.1.4'
N N 0.0311 0.0180 'International Tables Vol C Tables 4.2.6.8 and 6.1.1.4'
O O 0.0492 0.0322 'International Tables Vol C Tables 4.2.6.8 and 6.1.1.4'

_shelx_space_group_comment       
;
The symmetry employed for this shelxl refinement is uniquely defined
by the following loop, which should always be used as a source of
symmetry information in preference to the above space-group names.
They are only intended as comments.
;
_space_group_crystal_system      orthorhombic
_space_group_IT_number           71
_space_group_name_H-M_alt        'I m m m'
_space_group_name_Hall           '-I 2 2'
loop_
_space_group_symop_operation_xyz
'x, y, z'
'-x, -y, z'
'-x, y, -z'
'x, -y, -z'
'x+1/2, y+1/2, z+1/2'
'-x+1/2, -y+1/2, z+1/2'
'-x+1/2, y+1/2, -z+1/2'
'x+1/2, -y+1/2, -z+1/2'
'-x, -y, -z'
'x, y, -z'
'x, -y, z'
'-x, y, z'
'-x+1/2, -y+1/2, -z+1/2'
'x+1/2, y+1/2, -z+1/2'
'x+1/2, -y+1/2, z+1/2'
'-x+1/2, y+1/2, z+1/2'

_cell_length_a                   6.9513(19)
_cell_length_b                   20.343(7)
_cell_length_c                   22.590(6)
_cell_angle_alpha                90
_cell_angle_beta                 90
_cell_angle_gamma                90
_cell_volume                     3194.4(16)
_cell_formula_units_Z            2
_cell_measurement_reflns_used    1725
_cell_measurement_temperature    100
_cell_measurement_theta_max      58.83
_cell_measurement_theta_min      2.923
_shelx_estimated_absorpt_T_max   0.975
_shelx_estimated_absorpt_T_min   0.872
_exptl_absorpt_coefficient_mu    0.577
_exptl_absorpt_correction_T_max  0.7516
_exptl_absorpt_correction_T_min  0.5932
_exptl_absorpt_correction_type   multi-scan
_exptl_absorpt_process_details   
'SADABS-2016/2 (Bruker,2016/2) was used for absorption correction. wR2(int) was 0.0774 before and 0.0463 after correction. The Ratio of minimum to maximum transmission is 0.7892. The \l/2 correction factor is Not present.'
_exptl_absorpt_special_details   ?
_exptl_crystal_colour            'dark red'
_exptl_crystal_colour_modifier   dark
_exptl_crystal_colour_primary    red
_exptl_crystal_density_diffrn    1.162
_exptl_crystal_density_meas      ?
_exptl_crystal_density_method    ?
_exptl_crystal_description       plate
_exptl_crystal_F_000             1172
_exptl_crystal_preparation       
'Equal ratio of Ph4PDI and PXX measured and disolved in toluene.'
_exptl_crystal_recrystallization_method 
'Crystals were grown through slow diffusion of methanol into a toluene solution.'
_exptl_crystal_size_max          0.244
_exptl_crystal_size_mid          0.073
_exptl_crystal_size_min          0.044
_exptl_transmission_factor_max   ?
_exptl_transmission_factor_min   ?
_diffrn_reflns_av_R_equivalents  0.0310
_diffrn_reflns_av_unetI/netI     0.0300
_diffrn_reflns_Laue_measured_fraction_full 0.942
_diffrn_reflns_Laue_measured_fraction_max 0.942
_diffrn_reflns_limit_h_max       7
_diffrn_reflns_limit_h_min       -4
_diffrn_reflns_limit_k_max       20
_diffrn_reflns_limit_k_min       -18
_diffrn_reflns_limit_l_max       25
_diffrn_reflns_limit_l_min       -16
_diffrn_reflns_number            5237
_diffrn_reflns_point_group_measured_fraction_full 0.942
_diffrn_reflns_point_group_measured_fraction_max 0.942
_diffrn_reflns_theta_full        59.316
_diffrn_reflns_theta_max         59.316
_diffrn_reflns_theta_min         2.923
_diffrn_ambient_temperature      100.1
_diffrn_detector_area_resol_mean 8
_diffrn_measured_fraction_theta_full 0.942
_diffrn_measured_fraction_theta_max 0.942
_diffrn_measurement_device_type  'Bruker Kappa APEX CCD area detector'
_diffrn_measurement_method       '\w and \f scans'
_diffrn_radiation_monochromator  'MX optics'
_diffrn_radiation_type           CuK\a
_diffrn_radiation_wavelength     1.54178
_diffrn_source                   microsource
_diffrn_special_details          'Crystal was solved in XT package.'
_reflns_Friedel_coverage         0.000
_reflns_Friedel_fraction_full    .
_reflns_Friedel_fraction_max     .
_reflns_number_gt                880
_reflns_number_total             1273
_reflns_special_details          
;
 Reflections were merged by SHELXL according to the crystal
 class for the calculation of statistics and refinement.
 
 Structure factors included contributions from the .fab file.
 
 _reflns_Friedel_fraction is defined as the number of unique
 Friedel pairs measured divided by the number that would be
 possible theoretically, ignoring centric projections and
 systematic absences.
;
_reflns_threshold_expression     'I > 2\s(I)'
_computing_cell_refinement       'SAINT V8.34A (Bruker, 2013)'
_computing_data_collection       'APEX2 V2014.11-0 (Bruker, 2014)'
_computing_data_reduction        'Bruker SAINT'
_computing_molecular_graphics    'Olex2 (Dolomanov et al., 2009)'
_computing_publication_material  'Olex2 (Dolomanov et al., 2009)'
_computing_structure_refinement  'XL (Sheldrick, 2008)'
_computing_structure_solution    'olex2.solve (Bourhis et al., 2015)'
_refine_diff_density_max         0.451
_refine_diff_density_min         -0.449
_refine_diff_density_rms         0.076
_refine_ls_extinction_coef       .
_refine_ls_extinction_method     none
_refine_ls_goodness_of_fit_ref   1.881
_refine_ls_hydrogen_treatment    mixed
_refine_ls_matrix_type           full
_refine_ls_number_parameters     185
_refine_ls_number_reflns         1273
_refine_ls_number_restraints     363
_refine_ls_R_factor_all          0.1380
_refine_ls_R_factor_gt           0.1087
_refine_ls_restrained_S_all      1.762
_refine_ls_shift/su_max          0.001
_refine_ls_shift/su_mean         0.000
_refine_ls_structure_factor_coef Fsqd
_refine_ls_weighting_details     
'w=1/[\s^2^(Fo^2^)+(0.2000P)^2^] where P=(Fo^2^+2Fc^2^)/3'
_refine_ls_weighting_scheme      calc
_refine_ls_wR_factor_gt          0.3982
_refine_ls_wR_factor_ref         0.4373
_refine_special_details          
'PXX compound was imported through FRAGFEND command, and solved isotropically. PXX lies on a symmetry operator, so molecule was set in Part -1 and each position given 0.125 occupation. PXX Moiety constrained with EADP and FLAT commands. Sqeeze was used to remove disordered toluene solvent molecules. Dfix 1.35 was applied to C8-C9A.  C13 experiences disorder out of the symmetry element it resides on, not modeled here.'
_olex2_refinement_description    
;
1. Fixed Uiso
 At 1.2 times of:
  All C(H) groups, All C(H,H) groups, All C(H,H,H,H) groups
 At 1.5 times of:
  All C(H,H,H) groups
2. Restrained distances
 C10A_$1-C10A
 2.1 with sigma of 0.02
 C9A_$1-C9A
 2.4 with sigma of 0.02
 O2-C25 \\sim O2-C15 \\sim O3-C22 \\sim O3-C28
 with sigma of 0.01
3. Restrained planarity
 O2, O3, C15, C16, C17, C18, C19, C20, C21, C22, C23, C24, C25, C26, C27, C28,
 C29, C30, C31, C32, C33, C34
 with sigma of 0.01
4. Uiso/Uaniso restraints and constraints
Uanis(C33) = Uanis(O2) = Uanis(C25) = Uanis(C15) = Uanis(C34) = Uanis(C26) =
Uanis(C16) = Uanis(C24) = Uanis(C27) = Uanis(C23) = Uanis(C17) = Uanis(C19) =
Uanis(C32) = Uanis(C28) = Uanis(C22) = Uanis(C18) = Uanis(C20) = Uanis(C31) =
Uanis(C29) = Uanis(O3) = Uanis(C21) = Uanis(C30)
5. Rigid body (RIGU) restrains
 All non-hydrogen atoms
 with sigma for 1-2 distances of 0.001 and sigma for 1-3 distances of 0.001
6. Others
 Sof(C9)=Sof(HA)=Sof(C10)=Sof(HC)=Sof(HF)=1-FVAR(1)
 Sof(C9A)=Sof(HB)=Sof(C10A)=Sof(HD)=Sof(HE)=FVAR(1)
 Sof(HJ)=Sof(HK)=Sof(C14A)=Sof(HO)=Sof(HP)=Sof(HQ)=0.5*(1-FVAR(3))
 Sof(HH)=Sof(HI)=Sof(C14)=Sof(HL)=Sof(HM)=Sof(HN)=0.5*FVAR(3)
 Fixed Sof: HG(0.25) O2(0.125) O3(0.125) C15(0.125) C16(0.125) H16(0.125)
 C17(0.125) C18(0.125) H18(0.125) C19(0.125) C20(0.125) H20(0.125) C21(0.125)
 H21(0.125) C22(0.125) C23(0.125) C24(0.125) C28(0.125) C29(0.125) H29(0.125)
 C30(0.125) H30(0.125) C31(0.125) H31(0.125) C34(0.125) H34(0.125) C33(0.125)
 H33(0.125) C32(0.125) C27(0.125) C26(0.125) C25(0.125)
7.a Ternary CH refined with riding coordinates:
 C12(HG)
7.b Secondary CH2 refined with riding coordinates:
 C13(HH,HI), C13(HJ,HK)
7.c Aromatic/amide H refined with riding coordinates:
 C4(H), C9(HA), C9A(HB), C10(HC), C10A(HD), C11(HE), C11(HF), C16(H16),
 C18(H18), C20(H20), C21(H21), C29(H29), C30(H30), C31(H31), C34(H34), C33(H33)
7.d Fitted hexagon refined as free rotating group:
 C34(C33,C32,C27,C26,C25)
7.e Idealised Me refined as rotating group:
 C14(HL,HM,HN), C14A(HO,HP,HQ)
;
_atom_sites_solution_hydrogens   mixed
_atom_sites_solution_primary     iterative
_atom_sites_solution_secondary   ?
loop_
_atom_site_label
_atom_site_type_symbol
_atom_site_fract_x
_atom_site_fract_y
_atom_site_fract_z
_atom_site_U_iso_or_equiv
_atom_site_adp_type
_atom_site_occupancy
_atom_site_site_symmetry_order
_atom_site_calc_flag
_atom_site_refinement_flags_posn
_atom_site_refinement_flags_adp
_atom_site_refinement_flags_occupancy
_atom_site_disorder_assembly
_atom_site_disorder_group
O1 O 0.500000 0.3900(3) 0.75276(16) 0.099(2) Uani 1 2 d S TU P . .
N1 N 0.500000 0.500000 0.7522(2) 0.0461(17) Uani 1 4 d S TU P . .
C1 C 0.500000 0.4401(3) 0.7238(2) 0.0499(16) Uani 1 2 d S TU P . .
C2 C 0.500000 0.4394(3) 0.6578(2) 0.0384(15) Uani 1 2 d S TU P . .
C3 C 0.500000 0.3800(3) 0.6271(2) 0.0463(15) Uani 1 2 d S TU P A .
C4 C 0.500000 0.3809(3) 0.5646(2) 0.0385(15) Uani 1 2 d S TU P . .
H H 0.500000 0.340328 0.543841 0.046 Uiso 1 2 calc RS T P . .
C5 C 0.500000 0.4386(3) 0.53279(19) 0.0312(14) Uani 1 2 d S TU P . .
C6 C 0.500000 0.500000 0.5634(3) 0.0320(16) Uani 1 4 d S TU P . .
C7 C 0.500000 0.500000 0.6270(3) 0.0321(16) Uani 1 4 d S TU P . .
C8 C 0.500000 0.3131(3) 0.6535(2) 0.0679(18) Uani 1 2 d S TU P . .
C9 C 0.690(3) 0.2759(10) 0.6430(8) 0.080(4) Uani 0.31(3) 1 d . U . A 2
HA H 0.789679 0.296939 0.621146 0.096 Uiso 0.31(3) 1 calc R . . A 2
C9A C 0.6627(13) 0.2838(7) 0.6726(9) 0.119(5) Uani 0.69(3) 1 d D U . A 1
HB H 0.782147 0.306508 0.672515 0.143 Uiso 0.69(3) 1 calc R . . A 1
C10 C 0.720(6) 0.2151(13) 0.6634(10) 0.129(7) Uani 0.31(3) 1 d . U . A 2
HC H 0.837567 0.191190 0.661679 0.155 Uiso 0.31(3) 1 calc R . . A 2
C10A C 0.6492(14) 0.2169(7) 0.6931(10) 0.149(6) Uani 0.69(3) 1 d D U . A 1
HD H 0.762756 0.195314 0.706119 0.179 Uiso 0.69(3) 1 calc R . . A 1
C11 C 0.500000 0.1876(6) 0.6944(4) 0.128(4) Uani 1 2 d S TU P . .
HE H 0.500000 0.140968 0.696483 0.154 Uiso 1.37(5) 2 calc RS T P A 1
HF H 0.499998 0.158456 0.727282 0.154 Uiso 0.63(5) 2 calc RS T P A 2
C12 C 0.500000 0.500000 0.8186(3) 0.064(2) Uani 1 4 d S TU P B .
HG H 0.500000 0.450843 0.818599 0.077 Uiso 0.5 2 calc RS T P . .
C13 C 0.3228(15) 0.500000 0.8445(3) 0.226(10) Uani 1 2 d S TU P . .
HH H 0.250306 0.460610 0.831602 0.271 Uiso 0.242(8) 1 calc R . . B 1
HJ H 0.271711 0.461814 0.822294 0.271 Uiso 0.258(8) 1 calc R . . B 2
C14 C 0.342(3) 0.500000 0.9150(5) 0.075(6) Uani 0.484(16) 2 d S TU P B 1
HL H 0.361584 0.454923 0.928977 0.113 Uiso 0.242(8) 1 calc GR . . B 1
HM H 0.223397 0.517724 0.932461 0.113 Uiso 0.242(8) 1 calc GR . . B 1
HN H 0.451124 0.527353 0.926720 0.113 Uiso 0.242(8) 1 calc GR . . B 1
C14A C 0.180(2) 0.500000 0.8888(6) 0.092(6) Uani 0.516(16) 2 d S TU P B 2
HO H 0.229149 0.522253 0.924212 0.138 Uiso 0.258(8) 1 calc GR . . B 2
HP H 0.145730 0.454584 0.898788 0.138 Uiso 0.258(8) 1 calc GR . . B 2
HQ H 0.065587 0.523163 0.874364 0.138 Uiso 0.258(8) 1 calc GR . . B 2
O2 O -0.0046(8) 0.4098(15) 0.5759(8) 0.0338(18) Uani 0.125 1 d D U . C -1
O3 O 0.0181(15) 0.5987(15) 0.4287(8) 0.0338(18) Uani 0.125 1 d D U . C -1
C15 C 0.0078(7) 0.4702(13) 0.6054(15) 0.0338(18) Uani 0.125 1 d D U . C -1
C16 C 0.0076(10) 0.4456(18) 0.6653(13) 0.0338(18) Uani 0.125 1 d . U . C -1
H16 H 0.000788 0.401162 0.677886 0.041 Uiso 0.125 1 calc R . . C -1
C17 C 0.0198(18) 0.502(9) 0.7007(8) 0.0338(18) Uani 0.125 1 d . U . C -1
C18 C 0.0295(13) 0.567(2) 0.6767(15) 0.0338(18) Uani 0.125 1 d . U . C -1
H18 H 0.037591 0.603554 0.703162 0.041 Uiso 0.125 1 calc R . . C -1
C19 C 0.0275(12) 0.5794(18) 0.6164(11) 0.0338(18) Uani 0.125 1 d . U . C -1
C20 C 0.0362(15) 0.6417(16) 0.5860(11) 0.0338(18) Uani 0.125 1 d . U . C -1
H20 H 0.044577 0.680704 0.608961 0.041 Uiso 0.125 1 calc R . . C -1
C21 C 0.0331(15) 0.6475(16) 0.5250(10) 0.0338(18) Uani 0.125 1 d . U . C -1
H21 H 0.039192 0.689672 0.507130 0.041 Uiso 0.125 1 calc R . . C -1
C22 C 0.0212(13) 0.5925(15) 0.4905(9) 0.0338(18) Uani 0.125 1 d D U . C -1
C23 C 0.0125(10) 0.5329(13) 0.5142(13) 0.0338(18) Uani 0.125 1 d . U . C -1
C24 C 0.0147(9) 0.5208(12) 0.5778(13) 0.0338(18) Uani 0.125 1 d . U . C -1
C28 C 0.0060(15) 0.5434(14) 0.3920(15) 0.0338(18) Uani 0.125 1 d D U . C -1
C29 C 0.0002(19) 0.5333(13) 0.3326(13) 0.0338(18) Uani 0.125 1 d S TU P C -1
H29 H 0.005322 0.571854 0.308914 0.041 Uiso 0.125 1 calc R . . C -1
C30 C -0.013(2) 0.471(2) 0.3001(12) 0.0338(18) Uani 0.125 1 d . U . C -1
H30 H -0.015238 0.473324 0.258068 0.041 Uiso 0.125 1 calc R . . C -1
C31 C -0.0213(19) 0.4121(16) 0.3245(12) 0.0338(18) Uani 0.125 1 d . U . C -1
H31 H -0.029594 0.373291 0.301238 0.041 Uiso 0.125 1 calc R . . C -1
C34 C -0.0208(12) 0.3527(10) 0.4844(7) 0.0338(18) Uani 0.125 1 d . U . C -1
H34 H -0.026189 0.312870 0.506288 0.041 Uiso 0.125 1 calc R . . C -1
C33 C -0.0252(15) 0.3512(10) 0.4229(7) 0.0338(18) Uani 0.125 1 d G U . C -1
H33 H -0.033643 0.310332 0.402752 0.041 Uiso 0.125 1 calc R . . C -1
C32 C -0.0172(15) 0.4095(13) 0.3909(7) 0.0338(18) Uani 0.125 1 d G U . C -1
C27 C -0.0049(13) 0.4693(10) 0.4204(11) 0.0338(18) Uani 0.125 1 d G U . C -1
C26 C -0.0004(10) 0.4708(10) 0.4819(12) 0.0338(18) Uani 0.125 1 d GS TU P C -1
C25 C -0.0084(9) 0.4125(13) 0.5139(7) 0.0338(18) Uani 0.125 1 d DG U . C -1
H17 H 0.000000 0.500000 0.745(4) 0.07(3) Uiso 1 4 d S T P . .

loop_
_atom_site_aniso_label
_atom_site_aniso_U_11
_atom_site_aniso_U_22
_atom_site_aniso_U_33
_atom_site_aniso_U_23
_atom_site_aniso_U_13
_atom_site_aniso_U_12
O1 0.214(6) 0.056(3) 0.028(2) 0.0090(17) 0.000 0.000
N1 0.060(4) 0.056(3) 0.023(2) 0.000 0.000 0.000
C1 0.073(4) 0.052(3) 0.025(2) 0.0039(12) 0.000 0.000
C2 0.046(3) 0.044(3) 0.026(2) 0.0028(12) 0.000 0.000
C3 0.069(3) 0.043(3) 0.027(2) 0.0030(13) 0.000 0.000
C4 0.045(3) 0.043(3) 0.028(2) 0.0027(14) 0.000 0.000
C5 0.028(3) 0.041(3) 0.024(3) 0.0000(12) 0.000 0.000
C6 0.030(3) 0.042(3) 0.024(3) 0.000 0.000 0.000
C7 0.029(3) 0.043(3) 0.024(2) 0.000 0.000 0.000
C8 0.142(4) 0.040(3) 0.023(2) 0.0021(19) 0.000 0.000
C9 0.163(7) 0.047(6) 0.029(8) 0.000(6) -0.009(6) 0.026(5)
C9A 0.177(6) 0.065(6) 0.114(12) 0.028(7) -0.043(6) 0.018(4)
C10 0.246(11) 0.071(8) 0.070(13) 0.038(9) 0.041(13) 0.059(7)
C10A 0.232(10) 0.079(6) 0.137(15) 0.055(8) -0.048(8) 0.016(5)
C11 0.249(10) 0.084(7) 0.052(5) 0.022(5) 0.000 0.000
C12 0.101(5) 0.068(7) 0.023(3) 0.000 0.000 0.000
C13 0.107(5) 0.55(3) 0.026(3) 0.000 0.008(3) 0.000
C14 0.097(11) 0.102(14) 0.027(4) 0.000 0.006(4) 0.000
C14A 0.093(9) 0.134(18) 0.049(7) 0.000 0.010(6) 0.000
O2 0.030(3) 0.042(4) 0.029(3) -0.002(2) -0.007(3) -0.006(5)
O3 0.030(3) 0.042(4) 0.029(3) -0.002(2) -0.007(3) -0.006(5)
C15 0.030(3) 0.042(4) 0.029(3) -0.002(2) -0.007(3) -0.006(5)
C16 0.030(3) 0.042(4) 0.029(3) -0.002(2) -0.007(3) -0.006(5)
C17 0.030(3) 0.042(4) 0.029(3) -0.002(2) -0.007(3) -0.006(5)
C18 0.030(3) 0.042(4) 0.029(3) -0.002(2) -0.007(3) -0.006(5)
C19 0.030(3) 0.042(4) 0.029(3) -0.002(2) -0.007(3) -0.006(5)
C20 0.030(3) 0.042(4) 0.029(3) -0.002(2) -0.007(3) -0.006(5)
C21 0.030(3) 0.042(4) 0.029(3) -0.002(2) -0.007(3) -0.006(5)
C22 0.030(3) 0.042(4) 0.029(3) -0.002(2) -0.007(3) -0.006(5)
C23 0.030(3) 0.042(4) 0.029(3) -0.002(2) -0.007(3) -0.006(5)
C24 0.030(3) 0.042(4) 0.029(3) -0.002(2) -0.007(3) -0.006(5)
C28 0.030(3) 0.042(4) 0.029(3) -0.002(2) -0.007(3) -0.006(5)
C29 0.030(3) 0.042(4) 0.029(3) -0.002(2) -0.007(3) -0.006(5)
C30 0.030(3) 0.042(4) 0.029(3) -0.002(2) -0.007(3) -0.006(5)
C31 0.030(3) 0.042(4) 0.029(3) -0.002(2) -0.007(3) -0.006(5)
C34 0.030(3) 0.042(4) 0.029(3) -0.002(2) -0.007(3) -0.006(5)
C33 0.030(3) 0.042(4) 0.029(3) -0.002(2) -0.007(3) -0.006(5)
C32 0.030(3) 0.042(4) 0.029(3) -0.002(2) -0.007(3) -0.006(5)
C27 0.030(3) 0.042(4) 0.029(3) -0.002(2) -0.007(3) -0.006(5)
C26 0.030(3) 0.042(4) 0.029(3) -0.002(2) -0.007(3) -0.006(5)
C25 0.030(3) 0.042(4) 0.029(3) -0.002(2) -0.007(3) -0.006(5)

_geom_special_details            
;
 All esds (except the esd in the dihedral angle between two l.s. planes)
 are estimated using the full covariance matrix.  The cell esds are taken
 into account individually in the estimation of esds in distances, angles
 and torsion angles; correlations between esds in cell parameters are only
 used when they are defined by crystal symmetry.  An approximate (isotropic)
 treatment of cell esds is used for estimating esds involving l.s. planes.
;
loop_
_geom_bond_atom_site_label_1
_geom_bond_atom_site_label_2
_geom_bond_distance
_geom_bond_site_symmetry_2
_geom_bond_publ_flag
O1 C1 1.211(7) . ?
N1 C1 1.378(6) 2_665 ?
N1 C1 1.378(6) . ?
N1 C12 1.499(8) . ?
C1 C2 1.493(7) . ?
C2 C3 1.392(8) . ?
C2 C7 1.416(6) . ?
C3 C4 1.412(7) . ?
C3 C8 1.485(9) . ?
C4 H 0.9500 . ?
C4 C5 1.377(7) . ?
C5 C5 1.481(9) 10_556 ?
C5 C6 1.427(6) . ?
C6 C7 1.436(9) . ?
C8 C9 1.54(2) 12_655 ?
C8 C9 1.54(2) . ?
C8 C9A 1.350(9) 12_655 ?
C8 C9A 1.350(9) . ?
C9 HA 0.9500 . ?
C9 C10 1.34(3) . ?
C9A HB 0.9500 . ?
C9A C10A 1.441(17) . ?
C10 HC 0.9500 . ?
C10 C11 1.78(4) . ?
C10A HD 0.9500 . ?
C10A C11 1.197(12) . ?
C11 HE 0.9500 . ?
C11 HF 0.9500 . ?
C12 HG 1.0000 . ?
C12 HG 1.0001 2_665 ?
C12 C13 1.364(10) 2_665 ?
C12 C13 1.364(10) . ?
C13 HH 0.9900 . ?
C13 HJ 0.9900 . ?
C13 C14 1.598(13) . ?
C13 C14A 1.411(16) . ?
C14 HL 0.98(3) 11_565 ?
C14 HL 0.9800 . ?
C14 HM 0.98(8) 11_565 ?
C14 HM 0.9800 . ?
C14 HN 0.9800 . ?
C14 HN 0.98(11) 11_565 ?
C14 HO 0.93(3) 11_565 ?
C14A HO 0.98(10) 11_565 ?
C14A HO 0.9800 . ?
C14A HP 0.9800 . ?
C14A HP 0.980(3) 11_565 ?
C14A HQ 0.9800 . ?
C14A HQ 0.98(11) 11_565 ?
O2 C15 1.399(11) . ?
O2 C25 1.402(10) . ?
O3 C22 1.401(11) . ?
O3 C28 1.400(12) . ?
C15 C16 1.44(5) . ?
C15 C24 1.21(4) . ?
C16 H16 0.9500 . ?
C16 C17 1.40(15) . ?
C17 C18 1.44(18) . ?
C17 H17 1.01(9) . ?
C18 H18 0.9500 . ?
C18 C19 1.38(4) . ?
C19 C20 1.44(4) . ?
C19 C24 1.48(3) . ?
C20 H20 0.9500 . ?
C20 C21 1.38(3) . ?
C21 H21 0.9500 . ?
C21 C22 1.37(3) . ?
C22 C23 1.33(3) . ?
C23 C24 1.46(2) . ?
C23 C26 1.46(2) . ?
C28 C29 1.36(5) . ?
C28 C27 1.64(4) . ?
C29 H29 0.9500 . ?
C29 C30 1.47(4) . ?
C30 H30 0.9500 . ?
C30 C31 1.32(5) . ?
C31 H31 0.9500 . ?
C31 C32 1.50(3) . ?
C34 H34 0.9500 . ?
C34 C33 1.3900 . ?
C34 C25 1.3900 . ?
C33 H33 0.9500 . ?
C33 C32 1.3900 . ?
C32 C27 1.3900 . ?
C27 C26 1.3900 . ?
C26 C25 1.3900 . ?

loop_
_geom_angle_atom_site_label_1
_geom_angle_atom_site_label_2
_geom_angle_atom_site_label_3
_geom_angle
_geom_angle_site_symmetry_1
_geom_angle_site_symmetry_3
_geom_angle_publ_flag
C1 N1 C1 124.5(6) 2_665 . ?
C1 N1 C12 117.8(3) . . ?
C1 N1 C12 117.8(3) 2_665 . ?
O1 C1 N1 119.6(5) . . ?
O1 C1 C2 122.1(6) . . ?
N1 C1 C2 118.3(5) . . ?
C3 C2 C1 120.3(5) . . ?
C3 C2 C7 120.8(5) . . ?
C7 C2 C1 118.8(5) . . ?
C2 C3 C4 119.0(5) . . ?
C2 C3 C8 126.5(5) . . ?
C4 C3 C8 114.4(5) . . ?
C3 C4 H 118.9 . . ?
C5 C4 C3 122.3(5) . . ?
C5 C4 H 118.9 . . ?
C4 C5 C5 121.5(3) . 10_556 ?
C4 C5 C6 119.5(5) . . ?
C6 C5 C5 119.0(3) . 10_556 ?
C5 C6 C5 122.0(6) . 2_665 ?
C5 C6 C7 119.0(3) . . ?
C5 C6 C7 119.0(3) 2_665 . ?
C2 C7 C2 121.2(6) . 2_665 ?
C2 C7 C6 119.4(3) 2_665 . ?
C2 C7 C6 119.4(3) . . ?
C3 C8 C9 112.8(9) . . ?
C3 C8 C9 112.8(9) . 12_655 ?
C9A C8 C3 122.2(5) . . ?
C9A C8 C3 122.2(5) 12_655 . ?
C9A C8 C9 27.6(7) 12_655 12_655 ?
C9A C8 C9 123.4(10) . 12_655 ?
C9A C8 C9A 113.9(11) 12_655 . ?
C8 C9 HA 118.8 . . ?
C10 C9 C8 122(2) . . ?
C10 C9 HA 118.8 . . ?
C8 C9A HB 121.1 . . ?
C8 C9A C10A 117.8(9) . . ?
C10A C9A HB 121.1 . . ?
C9 C10 HC 126.5 . . ?
C9 C10 C11 107(2) . . ?
C11 C10 HC 126.5 . . ?
C9A C10A HD 118.8 . . ?
C11 C10A C9A 122.4(10) . . ?
C11 C10A HD 118.8 . . ?
C10 C11 HF 120.4 . . ?
C10 C11 HF 120.4 12_655 . ?
C10A C11 C10 125.5(12) . 12_655 ?
C10A C11 C10 23.8(15) 12_655 12_655 ?
C10A C11 C10A 120.1(17) . 12_655 ?
C10A C11 HE 119.9 12_655 . ?
C10A C11 HE 119.9 . . ?
N1 C12 HG 90.004(2) . 2_665 ?
N1 C12 HG 90.0 . . ?
HG C12 HG 180.0 . 2_665 ?
C13 C12 N1 115.4(4) . . ?
C13 C12 N1 115.4(4) 2_665 . ?
C13 C12 HG 89.998(4) 2_665 2_665 ?
C13 C12 HG 90.0 2_665 . ?
C13 C12 HG 89.998(4) . 2_665 ?
C13 C12 HG 90.0 . . ?
C13 C12 C13 129.3(8) 2_665 . ?
C12 C13 HH 109.5 . . ?
C12 C13 HJ 96.2 . . ?
C12 C13 C14 110.7(9) . . ?
C12 C13 C14A 160.1(10) . . ?
C14 C13 HH 109.5 . . ?
C14A C13 HJ 96.2 . . ?
C13 C14 HL 109.5(5) . 11_565 ?
C13 C14 HL 109.5 . . ?
C13 C14 HM 109.5 . . ?
C13 C14 HM 109(2) . 11_565 ?
C13 C14 HN 109(3) . 11_565 ?
C13 C14 HN 109.5 . . ?
C13 C14 HO 99(3) . 11_565 ?
HL C14 HL 138.7 . 11_565 ?
HL C14 HM 69.2 . 11_565 ?
HL C14 HM 109.5 11_565 11_565 ?
HL C14 HM 109.5 . . ?
HL C14 HN 109.5 . . ?
HL C14 HN 109.5 11_565 11_565 ?
HL C14 HN 43.2 . 11_565 ?
HL C14 HO 120.3 11_565 11_565 ?
HL C14 HO 65.8 . 11_565 ?
HM C14 HL 69.2 . 11_565 ?
HM C14 HM 43.2 . 11_565 ?
HM C14 HN 109.5 11_565 11_565 ?
HM C14 HN 109.5 . . ?
HM C14 HN 138.7 . 11_565 ?
HM C14 HO 51.9 . 11_565 ?
HM C14 HO 12.3 11_565 11_565 ?
HN C14 HL 43.2 . 11_565 ?
HN C14 HM 138.7 . 11_565 ?
HN C14 HN 69.2 . 11_565 ?
HN C14 HO 108.5 11_565 11_565 ?
HN C14 HO 150.7 . 11_565 ?
C13 C14A HM 116(2) . 11_565 ?
C13 C14A HO 109(2) . 11_565 ?
C13 C14A HO 109.5 . . ?
C13 C14A HP 109.47(3) . 11_565 ?
C13 C14A HP 109.5 . . ?
C13 C14A HQ 109.5 . . ?
C13 C14A HQ 109(2) . 11_565 ?
HM C14A HO 10.0 11_565 11_565 ?
HM C14A HP 99.9 11_565 11_565 ?
HM C14A HQ 111.5 11_565 11_565 ?
HO C14A HP 109.5 . . ?
HO C14A HQ 141.0 . 11_565 ?
HO C14A HQ 109.5 . . ?
HO C14A HQ 109.5 11_565 11_565 ?
HP C14A HQ 109.5 . . ?
HP C14A HQ 109.5 11_565 11_565 ?
HP C14A HQ 55.0 . 11_565 ?
HQ C14A HQ 57.5 . 11_565 ?
C15 O2 C25 116(2) . . ?
C28 O3 C22 121(2) . . ?
O2 C15 C16 98(2) . . ?
C24 C15 O2 120(3) . . ?
C24 C15 C16 141(3) . . ?
C15 C16 H16 127.7 . . ?
C17 C16 C15 105(5) . . ?
C17 C16 H16 127.7 . . ?
C16 C17 C18 123(3) . . ?
C16 C17 H17 122(10) . . ?
C18 C17 H17 115(10) . . ?
C17 C18 H18 118.9 . . ?
C19 C18 C17 122(4) . . ?
C19 C18 H18 118.9 . . ?
C18 C19 C20 129(3) . . ?
C18 C19 C24 116(3) . . ?
C20 C19 C24 115.4(18) . . ?
C19 C20 H20 118.4 . . ?
C21 C20 C19 123(2) . . ?
C21 C20 H20 118.4 . . ?
C20 C21 H21 120.0 . . ?
C22 C21 C20 120(2) . . ?
C22 C21 H21 120.0 . . ?
C21 C22 O3 120(2) . . ?
C23 C22 O3 119(2) . . ?
C23 C22 C21 121.3(17) . . ?
C22 C23 C24 123.5(18) . . ?
C22 C23 C26 126.3(14) . . ?
C24 C23 C26 110.2(16) . . ?
C15 C24 C19 113(3) . . ?
C15 C24 C23 131(3) . . ?
C23 C24 C19 116.4(19) . . ?
O3 C28 C27 121(3) . . ?
C29 C28 O3 135(3) . . ?
C29 C28 C27 104(3) . . ?
C28 C29 H29 115.6 . . ?
C28 C29 C30 129(3) . . ?
C30 C29 H29 115.6 . . ?
C29 C30 H30 117.4 . . ?
C31 C30 C29 125(2) . . ?
C31 C30 H30 117.4 . . ?
C30 C31 H31 121.7 . . ?
C30 C31 C32 117(3) . . ?
C32 C31 H31 121.7 . . ?
C33 C34 H34 120.0 . . ?
C33 C34 C25 120.0 . . ?
C25 C34 H34 120.0 . . ?
C34 C33 H33 120.0 . . ?
C34 C33 C32 120.0 . . ?
C32 C33 H33 120.0 . . ?
C33 C32 C31 123.3(18) . . ?
C27 C32 C31 116.7(18) . . ?
C27 C32 C33 120.0 . . ?
C32 C27 C28 128.3(18) . . ?
C26 C27 C28 111.7(18) . . ?
C26 C27 C32 120.0 . . ?
C27 C26 C23 121.2(11) . . ?
C27 C26 C25 120.0 . . ?
C25 C26 C23 118.8(11) . . ?
C34 C25 O2 116.5(15) . . ?
C26 C25 O2 123.5(15) . . ?
C26 C25 C34 120.0 . . ?

_smtbx_masks_special_details     ?
loop_
_smtbx_masks_void_nr
_smtbx_masks_void_average_x
_smtbx_masks_void_average_y
_smtbx_masks_void_average_z
_smtbx_masks_void_volume
_smtbx_masks_void_count_electrons
_smtbx_masks_void_content
1 -0.817 0.000 0.500 255.5 84.7 ?
2 -0.005 0.500 0.000 255.5 84.7 ?

_shelx_fab_file                  
;
0 0 2 115.1265 0.0436
0 0 4 58.7712 0.0645
0 0 6 10.2661 0.0566
0 0 8 -7.3509 0.0287
0 0 10 -1.3037 -0.0064
0 0 12 7.6080 -0.0353
0 0 14 8.1215 -0.0412
0 0 16 3.5320 -0.0147
0 0 18 0.7281 0.0312
0 0 20 1.1531 0.0650
0 0 22 2.1072 0.0636
0 0 24 1.8330 0.0343
0 1 1 -60.4186 -0.1203
0 1 3 -40.3858 -0.0960
0 1 5 -15.0549 -0.0438
0 1 7 0.2474 0.0032
0 1 9 2.1988 0.0212
0 1 11 -1.7035 0.0118
0 1 13 -3.6341 -0.0059
0 1 15 -2.2245 -0.0148
0 1 17 -0.3897 -0.0106
0 1 19 -0.0675 0.0018
0 1 21 -0.6294 0.0155
0 1 23 -0.8553 0.0240
0 1 25 -0.5281 0.0235
0 2 0 -79.2248 0.0489
0 2 2 -64.6741 0.0203
0 2 4 -32.2425 -0.0118
0 2 6 -4.5509 -0.0323
0 2 8 5.0727 -0.0311
0 2 10 0.9528 -0.0076
0 2 12 -4.6604 0.0240
0 2 14 -5.1410 0.0396
0 2 16 -2.4713 0.0236
0 2 18 -0.7830 -0.0144
0 2 20 -0.9829 -0.0468
0 2 22 -1.5025 -0.0525
0 2 24 -1.3126 -0.0343
0 3 1 120.9613 0.0668
0 3 3 80.5697 0.0602
0 3 5 29.6264 0.0322
0 3 7 -0.8956 0.0059
0 3 9 -4.4262 -0.0067
0 3 11 3.6962 -0.0111
0 3 13 7.6147 -0.0140
0 3 15 4.7085 -0.0115
0 3 17 1.0306 0.0006
0 3 19 0.4996 0.0145
0 3 21 1.7257 0.0165
0 3 23 2.1668 0.0048
0 4 0 -35.9978 -0.0346
0 4 2 -30.4284 -0.0276
0 4 4 -17.8465 -0.0040
0 4 6 -6.5232 0.0179
0 4 8 -1.3161 0.0219
0 4 10 -0.8615 0.0088
0 4 12 -1.2422 -0.0067
0 4 14 -0.5734 -0.0125
0 4 16 0.3772 -0.0082
0 4 18 0.5305 0.0002
0 4 20 0.0269 0.0078
0 4 22 -0.3463 0.0124
0 4 24 -0.2408 0.0123
0 5 1 -73.3644 -0.0273
0 5 3 -47.2387 -0.0175
0 5 5 -14.6848 -0.0048
0 5 7 3.9062 0.0016
0 5 9 4.4417 0.0010
0 5 11 -2.4806 -0.0002
0 5 13 -5.9484 0.0015
0 5 15 -4.1653 0.0034
0 5 17 -1.4552 0.0029
0 5 19 -0.7886 0.0021
0 5 21 -1.4204 0.0043
0 5 23 -1.6674 0.0078
0 6 0 88.1930 0.0129
0 6 2 72.5365 0.0017
0 6 4 37.6664 -0.0174
0 6 6 7.8267 -0.0264
0 6 8 -2.9818 -0.0161
0 6 10 0.3798 0.0030
0 6 12 5.0829 0.0134
0 6 14 4.6894 0.0104
0 6 16 1.6872 0.0020
0 6 18 0.2544 -0.0044
0 6 20 0.8446 -0.0093
0 6 22 1.4740 -0.0132
0 6 24 1.0950 -0.0124
0 7 3 -7.1177 0.0141
0 7 5 -6.4106 0.0081
0 7 7 -4.9901 0.0000
0 7 9 -2.7562 -0.0068
0 7 11 -0.2427 -0.0071
0 7 13 1.5746 -0.0009
0 7 15 2.1022 0.0045
0 7 17 1.6230 0.0029
0 7 19 0.9045 -0.0034
0 7 21 0.5022 -0.0071
0 7 23 0.4944 -0.0055
0 8 0 -59.2158 -0.0052
0 8 2 -47.3033 0.0050
0 8 4 -21.0348 0.0162
0 8 6 0.5574 0.0191
0 8 8 6.4700 0.0110
0 8 10 0.8319 -0.0021
0 8 12 -5.4762 -0.0117
0 8 14 -6.5641 -0.0130
0 8 16 -4.2018 -0.0062
0 8 18 -2.2185 0.0052
0 8 20 -1.7151 0.0154
0 8 22 -1.5875 0.0182
0 9 3 30.6872 -0.0100
0 9 5 11.5506 -0.0057
0 9 7 0.3723 0.0029
0 9 9 -0.6783 0.0102
0 9 11 2.3364 0.0101
0 9 13 3.5581 0.0034
0 9 15 2.3062 -0.0027
0 9 17 0.9233 -0.0047
0 9 19 0.6573 -0.0057
0 9 21 0.7959 -0.0088
0 9 23 0.4741 -0.0109
0 10 0 8.6501 -0.0008
0 10 2 5.6918 -0.0045
0 10 4 -0.7103 -0.0078
0 10 6 -5.4616 -0.0093
0 10 8 -5.4308 -0.0083
0 10 10 -1.7330 -0.0036
0 10 12 2.1327 0.0040
0 10 14 3.7564 0.0092
0 10 16 3.2692 0.0079
0 10 18 2.0837 0.0025
0 10 20 1.1734 -0.0001
0 10 22 0.7031 0.0031
0 11 1 -41.7937 0.0056
0 11 3 -26.3543 0.0007
0 11 5 -7.1230 -0.0055
0 11 7 3.7029 -0.0081
0 11 9 3.4540 -0.0050
0 11 11 -1.6718 0.0004
0 11 13 -4.8999 0.0026
0 11 15 -4.6235 0.0000
0 11 17 -3.0326 -0.0037
0 11 19 -1.9401 -0.0046
0 11 21 -1.3119 -0.0029
0 12 2 24.0516 0.0046
0 12 4 14.7953 0.0085
0 12 6 6.1705 0.0088
0 12 8 1.7676 0.0038
0 12 10 0.8991 -0.0042
0 12 12 0.9756 -0.0094
0 12 14 0.6035 -0.0067
0 12 16 0.1096 0.0016
0 12 18 0.0754 0.0072
0 12 20 0.3367 0.0044
0 13 1 10.2370 -0.0038
0 13 3 4.5378 0.0011
0 13 5 -2.2506 0.0071
0 13 7 -5.3078 0.0090
0 13 9 -3.6968 0.0058
0 13 11 -0.1864 0.0005
0 13 13 2.1687 -0.0030
0 13 15 2.5529 -0.0036
0 13 17 1.9027 -0.0011
0 13 19 1.1289 0.0041
0 14 0 -27.1133 0.0034
0 14 2 -22.2737 -0.0011
0 14 4 -11.3741 -0.0071
0 14 6 -1.7794 -0.0082
0 14 8 1.9884 -0.0017
0 14 10 1.0229 0.0076
0 14 12 -0.9005 0.0110
0 14 14 -1.5544 0.0048
0 14 16 -1.2546 -0.0061
0 14 18 -0.9590 -0.0136
0 15 1 11.4856 0.0007
0 15 3 9.0495 -0.0005
0 15 5 5.5421 -0.0028
0 15 7 2.5529 -0.0054
0 15 9 0.8108 -0.0068
0 15 11 0.0880 -0.0044
0 15 13 -0.1544 0.0023
0 15 15 -0.2177 0.0097
0 15 17 -0.1268 0.0120
0 16 0 3.8872 -0.0034
0 16 2 2.5823 -0.0017
0 16 4 -0.0892 0.0014
0 16 6 -1.7773 0.0024
0 16 8 -1.4861 -0.0003
0 16 10 -0.2410 -0.0044
0 16 12 0.5021 -0.0066
0 16 14 0.4491 -0.0053
0 16 16 0.2448 -0.0013
0 17 1 -2.9730 0.0002
0 17 3 -1.6336 0.0014
0 17 5 -0.2336 0.0025
0 17 7 0.1496 0.0040
0 17 9 -0.2783 0.0044
0 17 11 -0.5830 0.0014
0 17 13 -0.3581 -0.0043
0 17 15 -0.0266 -0.0088
0 18 0 0.7521 0.0025
0 18 2 0.7124 0.0013
0 18 4 0.5350 0.0007
0 18 6 0.1792 0.0011
0 18 8 -0.1939 0.0023
0 18 10 -0.3186 0.0046
0 18 12 -0.1320 0.0071
0 18 14 0.1285 0.0081
0 19 1 -4.3702 0.0029
0 19 3 -2.9500 0.0002
0 19 5 -0.6521 -0.0029
0 19 7 1.4568 -0.0052
0 19 9 2.2899 -0.0049
0 19 11 1.6087 -0.0021
0 19 13 0.3012 0.0011
0 20 0 3.2743 -0.0042
0 20 2 2.2892 -0.0025
0 20 4 -0.0226 -0.0007
0 20 8 -2.9462 0.0013
0 20 10 -2.1476 -0.0010
1 0 1 -29.6280 0.0697
1 0 3 -12.2437 0.0345
1 0 5 6.2660 0.0035
1 0 7 11.6304 0.0097
1 0 9 5.4073 0.0467
1 0 11 -0.8630 0.0782
1 0 13 -0.7758 0.0740
1 0 15 1.9853 0.0358
1 0 17 1.7720 -0.0071
1 0 19 -1.3242 -0.0265
1 0 21 -3.3320 -0.0181
1 0 23 -2.4733 0.0000
1 1 0 15.3147 -0.0457
1 1 2 10.9125 0.0011
1 1 4 1.8628 0.0281
1 1 6 -4.0840 0.0209
1 1 8 -3.8107 0.0035
1 1 10 -0.7354 -0.0005
1 1 12 0.6661 0.0059
1 1 14 -0.1394 0.0073
1 1 16 -0.7685 0.0010
1 1 18 0.0569 -0.0048
1 1 20 1.2405 -0.0057
1 1 22 1.4187 -0.0052
1 1 24 0.7083 -0.0060
1 2 1 14.9861 -0.0397
1 2 3 4.8656 -0.0442
1 2 5 -5.5759 -0.0199
1 2 7 -7.8877 -0.0022
1 2 9 -3.3569 -0.0162
1 2 11 0.7387 -0.0444
1 2 13 0.5438 -0.0499
1 2 15 -1.3877 -0.0219
1 2 17 -1.3426 0.0139
1 2 19 0.6138 0.0285
1 2 21 1.8801 0.0191
1 2 23 1.3092 0.0042
1 3 0 -28.8565 0.0536
1 3 2 -19.7779 0.0349
1 3 4 -1.3237 -0.0003
1 3 6 10.2280 -0.0206
1 3 8 8.6018 -0.0122
1 3 10 1.4218 0.0105
1 3 12 -1.6784 0.0220
1 3 14 0.2271 0.0116
1 3 16 1.7593 -0.0093
1 3 18 0.0831 -0.0209
1 3 20 -2.3743 -0.0150
1 3 22 -2.6523 -0.0011
1 3 24 -1.1055 0.0060
1 4 1 9.9241 -0.0235
1 4 3 5.9498 0.0066
1 4 5 1.2303 0.0157
1 4 7 -1.1875 0.0049
1 4 9 -1.0887 -0.0043
1 4 11 -0.2406 -0.0006
1 4 13 0.0911 0.0082
1 4 15 0.0431 0.0108
1 4 17 0.1401 0.0062
1 4 19 0.3849 -0.0000
1 4 21 0.4851 -0.0038
1 4 23 0.3727 -0.0043
1 5 0 16.8952 0.0253
1 5 2 10.6657 0.0067
1 5 4 -1.7513 0.0030
1 5 6 -8.8353 0.0150
1 5 8 -6.4643 0.0233
1 5 10 -0.5824 0.0162
1 5 12 1.6993 0.0029
1 5 14 0.0131 -0.0020
1 5 16 -1.2835 0.0020
1 5 18 0.0047 0.0045
1 5 20 1.8663 -0.0002
1 5 22 1.9465 -0.0070
1 5 24 0.6506 -0.0082
1 6 1 -22.2847 -0.0090
1 6 3 -10.0884 -0.0082
1 6 5 3.0833 -0.0117
1 6 7 7.3415 -0.0135
1 6 9 3.5906 -0.0107
1 6 11 -0.4952 -0.0059
1 6 13 -0.6481 -0.0037
1 6 15 0.8346 -0.0043
1 6 17 0.5382 -0.0028
1 6 19 -1.2660 0.0040
1 6 21 -2.1498 0.0124
1 6 23 -1.3537 0.0150
1 7 0 5.1468 -0.0232
1 7 2 4.8437 -0.0113
1 7 4 3.9190 0.0009
1 7 6 2.4341 0.0032
1 7 8 0.7456 -0.0016
1 7 10 -0.4920 -0.0058
1 7 12 -0.7783 -0.0059
1 7 14 -0.2956 -0.0036
1 7 16 0.2200 -0.0007
1 7 18 0.2630 0.0013
1 7 20 0.0274 0.0016
1 7 22 -0.0384 0.0010
1 8 1 15.8536 0.0398
1 8 3 6.2173 0.0103
1 8 5 -3.9226 -0.0106
1 8 7 -6.6205 -0.0133
1 8 9 -2.9009 -0.0049
1 8 11 0.6618 0.0036
1 8 13 0.5685 0.0067
1 8 15 -0.9371 0.0040
1 8 17 -0.7070 -0.0032
1 8 19 0.9706 -0.0122
1 8 21 1.7809 -0.0184
1 8 23 1.0179 -0.0185
1 9 0 -19.0783 -0.0428
1 9 2 -14.4861 -0.0204
1 9 4 -4.8727 0.0056
1 9 6 2.0033 0.0176
1 9 8 2.9409 0.0140
1 9 10 1.0231 0.0053
1 9 12 0.2025 0.0003
1 9 14 0.7639 -0.0000
1 9 16 0.7138 0.0018
1 9 18 -0.5168 0.0046
1 9 20 -1.5265 0.0082
1 9 22 -1.3020 0.0107
1 10 1 2.9154 0.0126
1 10 3 3.9978 0.0058
1 10 5 4.5919 0.0022
1 10 7 3.4318 0.0032
1 10 9 1.0790 0.0041
1 10 11 -0.6965 0.0008
1 10 13 -0.8687 -0.0044
1 10 15 -0.0718 -0.0055
1 10 17 0.4497 -0.0007
1 10 19 0.3020 0.0061
1 10 21 0.0076 0.0098
1 11 0 10.8065 0.0181
1 11 2 6.9714 0.0078
1 11 4 -0.7696 -0.0061
1 11 6 -5.4479 -0.0138
1 11 8 -4.4117 -0.0122
1 11 10 -0.9949 -0.0047
1 11 12 0.6318 0.0033
1 11 14 0.0808 0.0072
1 11 16 -0.3654 0.0055
1 11 18 0.3855 -0.0000
1 11 20 1.2127 -0.0062
1 12 1 -10.3312 -0.0418
1 12 3 -5.9655 -0.0152
1 12 5 -0.9482 0.0052
1 12 7 1.3917 0.0084
1 12 9 1.1165 0.0015
1 12 11 0.3423 -0.0039
1 12 13 0.1768 -0.0044
1 12 15 0.0414 -0.0042
1 12 17 -0.6088 -0.0060
1 12 19 -1.2417 -0.0078
1 12 21 -1.1445 -0.0069
1 13 0 2.7974 0.0579
1 13 2 3.5026 0.0337
1 13 4 4.6787 0.0033
1 13 6 4.5993 -0.0113
1 13 8 2.7489 -0.0080
1 13 10 0.4063 0.0003
1 13 12 -0.7880 0.0031
1 13 14 -0.5044 0.0018
1 13 16 0.2580 0.0023
1 13 18 0.5372 0.0059
1 13 20 0.3147 0.0090
1 14 1 5.7550 -0.0231
1 14 3 1.5542 -0.0045
1 14 5 -2.9202 0.0122
1 14 7 -4.1010 0.0165
1 14 9 -2.1789 0.0093
1 14 11 0.0466 -0.0002
1 14 13 0.7066 -0.0046
1 14 15 0.3102 -0.0036
1 14 17 0.1204 -0.0007
1 14 19 0.3567 0.0012
1 15 0 -9.4461 -0.0176
1 15 2 -7.7900 -0.0114
1 15 4 -4.1089 -0.0051
1 15 6 -0.9141 -0.0037
1 15 8 0.4435 -0.0041
1 15 10 0.4616 -0.0017
1 15 12 0.1967 0.0027
1 15 14 0.0348 0.0046
1 15 16 -0.1708 0.0016
1 15 18 -0.4074 -0.0037
1 16 1 1.2023 0.0464
1 16 3 2.0928 0.0177
1 16 5 2.8466 -0.0067
1 16 7 2.5018 -0.0120
1 16 9 1.1676 -0.0042
1 16 11 -0.1334 0.0031
1 16 13 -0.5551 0.0042
1 16 15 -0.1941 0.0028
1 16 17 0.2479 0.0029
1 17 0 10.7702 -0.0662
1 17 2 8.6834 -0.0438
1 17 4 3.9991 -0.0098
1 17 6 -0.0667 0.0108
1 17 8 -1.5390 0.0095
1 17 10 -0.9419 -0.0026
1 17 12 -0.0296 -0.0106
1 17 14 0.1585 -0.0100
1 17 16 -0.1509 -0.0055
1 18 1 -9.9174 0.0389
1 18 3 -7.1629 0.0214
1 18 5 -3.4217 0.0029
1 18 7 -0.6608 -0.0059
1 18 9 0.4147 -0.0027
1 18 11 0.3944 0.0052
1 18 13 0.1590 0.0092
1 18 15 0.1037 0.0070
1 19 0 -1.7055 0.0016
1 19 2 -1.2696 0.0003
1 19 4 -0.2547 -0.0025
1 19 6 0.6716 -0.0011
1 19 8 0.9662 0.0026
1 19 10 0.6219 0.0024
1 19 12 0.1071 -0.0021
1 20 1 7.8873 -0.0322
1 20 3 5.1677 -0.0129
1 20 9 -1.5422 0.0004
1 20 11 -0.7198 -0.0033
2 0 0 6.5361 -0.1293
2 0 2 3.7322 -0.0933
2 0 4 -0.8290 -0.0214
2 0 6 -1.1035 0.0360
2 0 8 2.5534 0.0476
2 0 10 3.9107 0.0176
2 0 12 -0.5183 -0.0224
2 0 14 -6.8929 -0.0378
2 0 16 -9.1816 -0.0147
2 0 18 -6.2868 0.0291
2 0 20 -2.0932 0.0593
2 0 22 -0.0024 0.0551
2 0 24 0.1488 0.0259
2 1 1 -2.2893 0.0770
2 1 3 -0.3426 0.0193
2 1 5 0.9285 0.0083
2 1 7 0.0043 0.0234
2 1 9 -1.4249 0.0189
2 1 11 -0.8635 -0.0085
2 1 13 1.6102 -0.0255
2 1 15 3.5756 -0.0148
2 1 17 3.3812 0.0056
2 1 19 1.7870 0.0141
2 1 21 0.4809 0.0121
2 1 23 0.0700 0.0111
2 2 0 -3.2532 -0.0316
2 2 2 -1.6918 0.0080
2 2 4 0.7215 0.0012
2 2 6 0.4845 -0.0354
2 2 8 -1.9937 -0.0458
2 2 10 -2.7980 -0.0081
2 2 12 0.1619 0.0398
2 2 14 4.3375 0.0493
2 2 16 5.8115 0.0152
2 2 18 3.8723 -0.0279
2 2 20 1.0999 -0.0482
2 2 22 -0.2024 -0.0418
2 2 24 -0.1440 -0.0228
2 3 1 3.4445 -0.0593
2 3 3 -0.0851 -0.0277
2 3 5 -1.9960 0.0036
2 3 7 0.4715 0.0163
2 3 9 3.5580 0.0090
2 3 11 2.1144 -0.0077
2 3 13 -3.4223 -0.0202
2 3 15 -7.7118 -0.0190
2 3 17 -7.2180 -0.0046
2 3 19 -3.6937 0.0118
2 3 21 -0.9015 0.0171
2 3 23 -0.1659 0.0090
2 4 0 -2.1941 0.1054
2 4 2 -1.6915 0.0469
2 4 4 -0.7249 0.0036
2 4 6 -0.1660 -0.0038
2 4 8 -0.0976 0.0001
2 4 10 0.0610 -0.0065
2 4 12 0.5519 -0.0140
2 4 14 0.9857 -0.0071
2 4 16 1.0298 0.0081
2 4 18 0.8524 0.0142
2 4 20 0.7254 0.0083
2 4 22 0.6013 0.0020
2 5 1 1.4833 -0.0550
2 5 3 3.1957 -0.0148
2 5 5 3.1976 0.0057
2 5 7 -0.0056 0.0072
2 5 9 -3.1544 0.0075
2 5 11 -2.1995 0.0106
2 5 13 2.3754 0.0074
2 5 15 6.0808 -0.0025
2 5 17 5.7955 -0.0072
2 5 19 2.8293 -0.0000
2 5 21 0.4381 0.0111
2 5 23 -0.0585 0.0154
2 6 0 1.0024 0.0245
2 6 2 -0.1017 0.0260
2 6 4 -1.5422 0.0161
2 6 6 -0.6290 0.0032
2 6 8 1.7965 -0.0030
2 6 10 2.1650 -0.0008
2 6 12 -0.9504 0.0039
2 6 14 -4.8309 0.0051
2 6 16 -6.0354 0.0021
2 6 18 -4.2766 -0.0022
2 6 20 -1.9187 -0.0061
2 6 22 -0.7276 -0.0091
2 7 1 -3.9283 0.0023
2 7 3 -3.9586 -0.0129
2 7 5 -3.2129 -0.0156
2 7 7 -1.3263 -0.0093
2 7 9 0.7544 -0.0036
2 7 11 1.5456 0.0010
2 7 13 0.6697 0.0071
2 7 15 -0.6547 0.0095
2 7 17 -0.9801 0.0002
2 7 19 -0.1971 -0.0167
2 7 21 0.6009 -0.0267
2 7 23 0.6036 -0.0216
2 8 0 3.2131 -0.0325
2 8 2 4.0376 -0.0219
2 8 4 4.7193 -0.0032
2 8 6 2.7078 0.0079
2 8 8 -0.9958 0.0073
2 8 10 -2.4617 -0.0018
2 8 12 0.2345 -0.0138
2 8 14 4.4629 -0.0196
2 8 16 6.1717 -0.0108
2 8 18 4.3759 0.0099
2 8 20 1.4821 0.0281
2 8 22 -0.0803 0.0309
2 9 1 0.0299 0.0357
2 9 3 -0.3925 0.0178
2 9 5 -0.2929 -0.0008
2 9 7 0.4689 -0.0079
2 9 9 0.6311 -0.0046
2 9 11 -0.7767 0.0012
2 9 13 -2.9093 0.0044
2 9 15 -4.0014 0.0053
2 9 17 -3.3855 0.0054
2 9 19 -1.9397 0.0053
2 9 21 -0.7606 0.0042
2 10 0 -0.7458 -0.0357
2 10 2 -1.5362 -0.0183
2 10 4 -2.6607 0.0006
2 10 6 -2.0746 0.0084
2 10 8 0.2156 0.0055
2 10 10 1.9163 0.0024
2 10 12 1.1927 0.0052
2 10 14 -1.1149 0.0079
2 10 16 -2.5661 0.0018
2 10 18 -1.9758 -0.0114
2 10 20 -0.4475 -0.0209
2 11 1 -0.8173 0.0229
2 11 3 0.8301 0.0105
2 11 5 1.7332 0.0006
2 11 7 0.5601 -0.0018
2 11 9 -0.9436 0.0015
2 11 11 -0.2120 0.0037
2 11 13 2.7126 0.0015
2 11 15 5.1431 -0.0014
2 11 17 4.9343 -0.0011
2 11 19 2.6759 0.0014
2 11 21 0.5130 0.0021
2 12 0 0.8561 0.0003
2 12 2 0.8538 -0.0082
2 12 4 0.7995 -0.0126
2 12 6 0.5225 -0.0077
2 12 8 -0.1736 -0.0006
2 12 10 -1.1998 -0.0003
2 12 12 -2.0781 -0.0051
2 12 14 -2.3439 -0.0071
2 12 16 -1.9873 -0.0026
2 12 18 -1.3497 0.0046
2 12 20 -0.6961 0.0085
2 13 1 1.2997 -0.0333
2 13 3 -0.4891 -0.0065
2 13 5 -1.7368 0.0102
2 13 7 -0.8267 0.0072
2 13 9 1.0501 -0.0039
2 13 11 1.4399 -0.0080
2 13 13 -0.2870 -0.0032
2 13 15 -2.2763 0.0030
2 13 17 -2.5746 0.0056
2 13 19 -1.3082 0.0060
2 14 0 -2.8358 0.0517
2 14 2 -1.8571 0.0339
2 14 4 -0.0336 0.0061
2 14 6 0.7397 -0.0108
2 14 8 0.1794 -0.0087
2 14 10 -0.1961 0.0028
2 14 12 0.8061 0.0094
2 14 14 2.4983 0.0056
2 14 16 3.2321 -0.0040
2 14 18 2.3765 -0.0122
2 15 1 2.1482 -0.0139
2 15 3 2.1306 -0.0114
2 15 5 1.6967 -0.0019
2 15 7 0.6764 0.0073
2 15 9 -0.4669 0.0085
2 15 11 -1.0452 0.0030
2 15 13 -0.8870 -0.0013
2 15 15 -0.4639 0.0000
2 15 17 -0.2615 0.0037
2 16 2 -1.6204 -0.0067
2 16 4 -2.5693 0.0094
2 16 6 -2.1742 0.0119
2 16 8 -0.4302 0.0028
2 16 10 0.9178 -0.0055
2 16 12 0.5433 -0.0066
2 16 14 -0.8892 -0.0033
2 16 16 -1.6861 0.0002
2 17 1 0.0233 0.0086
2 17 3 0.6872 -0.0071
2 17 5 1.1111 -0.0177
2 17 7 0.6832 -0.0139
2 17 9 -0.1192 -0.0020
2 17 11 -0.3539 0.0058
2 17 13 0.2142 0.0052
2 17 15 0.8945 0.0010
2 18 4 0.8461 0.0100
2 18 6 0.3730 0.0080
2 18 8 -0.3375 0.0024
2 18 12 -0.4050 -0.0052
2 19 3 -1.0910 -0.0016
2 19 5 -0.7757 0.0005
2 19 9 1.2952 -0.0025
2 19 11 1.3343 0.0006
3 0 1 0.7309 0.0303
3 0 3 1.9967 0.0031
3 0 5 2.1367 -0.0138
3 0 7 0.0607 0.0062
3 0 9 -2.1976 0.0481
3 0 11 -2.2007 0.0729
3 0 13 -0.3074 0.0590
3 0 15 1.1055 0.0221
3 0 17 0.8514 -0.0068
3 0 19 -0.0436 -0.0126
3 0 21 -0.3049 -0.0049
3 0 23 -0.0130 0.0004
3 1 0 0.0286 -0.0074
3 1 2 -0.2176 0.0213
3 1 4 -0.4743 0.0228
3 1 6 -0.0795 -0.0013
3 1 8 0.6924 -0.0120
3 1 10 0.9310 0.0057
3 1 12 0.3543 0.0226
3 1 14 -0.3462 0.0119
3 1 16 -0.4881 -0.0132
3 1 18 -0.1890 -0.0224
3 1 20 0.0355 -0.0090
3 1 22 0.0333 0.0081
3 2 1 -0.3780 -0.0432
3 2 3 -1.5411 -0.0342
3 2 5 -1.8864 0.0019
3 2 7 -0.3700 0.0153
3 2 9 1.5290 -0.0172
3 2 11 1.7766 -0.0563
3 2 13 0.4016 -0.0514
3 2 15 -0.8089 -0.0072
3 2 17 -0.7452 0.0280
3 2 19 -0.0441 0.0254
3 2 21 0.2371 0.0025
3 2 23 0.0148 -0.0103
3 3 0 -0.5107 0.0420
3 3 2 0.2539 0.0274
3 3 4 1.2052 -0.0012
3 3 6 0.3934 -0.0138
3 3 8 -1.6631 -0.0012
3 3 10 -2.5316 0.0169
3 3 12 -1.1724 0.0182
3 3 14 0.8138 0.0033
3 3 16 1.4841 -0.0093
3 3 18 0.8268 -0.0088
3 3 20 0.1128 -0.0019
3 3 22 -0.0496 0.0000
3 4 1 -0.0087 -0.0164
3 4 3 0.5646 0.0036
3 4 5 1.1349 -0.0009
3 4 7 1.1213 -0.0138
3 4 9 0.5222 -0.0082
3 4 11 -0.1180 0.0124
3 4 13 -0.3404 0.0214
3 4 15 -0.2423 0.0086
3 4 17 -0.2078 -0.0083
3 4 19 -0.3220 -0.0108
3 4 21 -0.3130 -0.0008
3 5 0 1.1053 0.0115
3 5 2 0.0288 -0.0051
3 5 4 -1.6009 0.0019
3 5 6 -1.2643 0.0220
3 5 8 0.9111 0.0249
3 5 10 2.3290 0.0055
3 5 12 1.4125 -0.0107
3 5 14 -0.5474 -0.0063
3 5 16 -1.4004 0.0069
3 5 18 -0.7903 0.0100
3 5 20 0.0210 0.0029
3 5 22 0.1968 -0.0016
3 6 1 0.3412 0.0107
3 6 3 0.9579 0.0048
3 6 5 0.7975 -0.0066
3 6 7 -0.6606 -0.0134
3 6 9 -2.0287 -0.0120
3 6 11 -1.7944 -0.0079
3 6 13 -0.2781 -0.0058
3 6 15 0.9499 -0.0043
3 6 17 1.0676 -0.0010
3 6 19 0.5818 0.0009
3 6 21 0.1853 -0.0021
3 7 0 -1.8034 -0.0274
3 7 2 -1.0817 -0.0126
3 7 4 0.3122 -0.0010
3 7 6 0.9902 0.0008
3 7 8 0.5516 0.0001
3 7 10 -0.1273 0.0025
3 7 12 -0.1540 0.0043
3 7 14 0.3079 0.0012
3 7 16 0.4831 -0.0032
3 7 18 0.1377 -0.0034
3 7 20 -0.2108 0.0004
3 8 1 0.1550 0.0241
3 8 3 -1.3258 0.0036
3 8 5 -2.0584 -0.0055
3 8 7 -0.7390 -0.0029
3 8 9 1.2014 0.0009
3 8 11 1.5765 0.0013
3 8 13 0.2539 0.0013
3 8 15 -1.0104 0.0018
3 8 17 -1.0362 0.0021
3 8 19 -0.3720 0.0033
3 8 21 -0.0024 0.0064
3 9 0 1.3787 -0.0291
3 9 2 1.5451 -0.0124
3 9 4 1.5536 0.0038
3 9 6 0.7521 0.0068
3 9 8 -0.5026 0.0017
3 9 10 -1.1563 -0.0005
3 9 12 -0.7901 0.0026
3 9 14 -0.0392 0.0057
3 9 16 0.3401 0.0040
3 9 18 0.2804 -0.0025
3 9 20 0.1281 -0.0098
3 10 1 -0.3093 0.0128
3 10 3 0.5018 0.0038
3 10 5 1.0959 0.0008
3 10 7 0.7674 0.0037
3 10 9 0.0087 0.0044
3 10 11 -0.2250 -0.0017
3 10 13 0.2245 -0.0089
3 10 15 0.6464 -0.0095
3 10 17 0.5271 -0.0042
3 10 19 0.1569 0.0004
3 11 0 -0.6540 0.0098
3 11 2 -1.1491 0.0030
3 11 4 -1.7990 -0.0064
3 11 6 -1.3319 -0.0109
3 11 8 0.0702 -0.0089
3 11 10 0.9593 -0.0030
3 11 12 0.5472 0.0026
3 11 14 -0.3905 0.0049
3 11 16 -0.7224 0.0053
3 11 18 -0.3608 0.0077
3 12 1 -0.2490 -0.0293
3 12 3 0.0439 -0.0016
3 12 5 0.1642 0.0142
3 12 7 -0.1258 0.0110
3 12 9 -0.4926 0.0020
3 12 11 -0.5113 -0.0011
3 12 13 -0.2169 0.0008
3 12 15 0.0221 0.0005
3 12 17 0.0012 -0.0039
3 12 19 -0.1590 -0.0086
3 13 0 0.7988 0.0462
3 13 2 0.8327 0.0195
3 13 4 0.7213 -0.0076
3 13 6 0.2105 -0.0135
3 13 8 -0.4395 -0.0038
3 13 10 -0.6348 0.0035
3 13 12 -0.1906 0.0021
3 13 14 0.4058 -0.0009
3 13 16 0.6061 -0.0005
3 13 18 0.4295 -0.0003
3 14 3 0.0233 -0.0026
3 14 5 0.1905 0.0073
3 14 7 0.8266 0.0073
3 14 9 1.3020 0.0020
3 14 11 0.9859 -0.0013
3 14 13 0.0936 -0.0014
3 14 15 -0.5670 -0.0009
3 14 17 -0.5576 0.0001
3 15 6 0.2165 -0.0005
3 15 8 0.0480 -0.0039
3 15 10 -0.1401 -0.0048
3 15 12 -0.1074 -0.0021
3 15 14 0.0818 0.0007
3 15 16 0.1812 0.0022
3 16 5 -1.2902 -0.0046
3 16 7 -1.7595 -0.0055
3 16 9 -1.7580 0.0019
3 16 11 -1.2018 0.0039
3 16 13 -0.4246 0.0003
3 17 8 1.5255 0.0055
3 17 10 1.5351 -0.0014
3 17 12 0.9541 -0.0010
3 18 11 -0.1321 0.0051
4 0 0 0.9924 -0.1141
4 0 2 0.6869 -0.0845
4 0 4 0.3452 -0.0228
4 0 6 0.8033 0.0260
4 0 8 1.8283 0.0348
4 0 10 2.3065 0.0115
4 0 12 1.6280 -0.0154
4 0 14 0.3214 -0.0227
4 0 16 -0.7087 -0.0083
4 0 18 -1.0718 0.0129
4 0 20 -0.8961 0.0236
4 1 1 -0.3384 0.0553
4 1 3 -0.1371 0.0084
4 1 5 -0.0455 0.0049
4 1 7 -0.2127 0.0221
4 1 9 -0.3947 0.0180
4 1 11 -0.2874 -0.0073
4 1 13 0.0834 -0.0213
4 1 15 0.4304 -0.0093
4 1 17 0.5377 0.0122
4 1 19 0.4015 0.0250
4 1 21 0.1386 0.0280
4 2 0 -0.6538 -0.0168
4 2 2 -0.4547 0.0153
4 2 4 -0.2731 0.0031
4 2 6 -0.7161 -0.0332
4 2 8 -1.6152 -0.0408
4 2 10 -2.1421 -0.0061
4 2 12 -1.8052 0.0320
4 2 14 -0.9299 0.0361
4 2 16 -0.1241 0.0105
4 2 18 0.3494 -0.0165
4 2 20 0.5327 -0.0285
4 3 1 0.5552 -0.0363
4 3 3 0.1931 -0.0113
4 3 5 0.1323 0.0114
4 3 7 0.6876 0.0150
4 3 9 1.3243 0.0029
4 3 11 1.3617 -0.0101
4 3 13 0.7894 -0.0145
4 3 15 0.1198 -0.0117
4 3 17 -0.2762 -0.0071
4 3 19 -0.3731 -0.0034
4 3 21 -0.2433 -0.0016
4 4 0 0.6243 0.0625
4 4 2 0.4896 0.0201
4 4 4 0.2568 -0.0055
4 4 6 0.2217 -0.0007
4 4 8 0.4297 0.0085
4 4 10 0.6269 0.0018
4 4 12 0.5884 -0.0102
4 4 14 0.3718 -0.0103
4 4 16 0.1661 -0.0003
4 4 18 0.0073 0.0068
4 4 20 -0.1895 0.0073
4 5 1 -1.2729 -0.0353
4 5 3 -0.6104 -0.0081
4 5 5 -0.0997 0.0024
4 5 7 -0.2824 0.0015
4 5 9 -0.7989 0.0036
4 5 11 -1.0014 0.0075
4 5 13 -0.7844 0.0053
4 5 15 -0.4930 -0.0002
4 5 17 -0.2952 0.0002
4 5 19 -0.0725 0.0054
4 6 0 0.1365 0.0228
4 6 2 0.1029 0.0213
4 6 4 0.0712 0.0115
4 6 6 0.1353 -0.0008
4 6 8 0.2780 -0.0071
4 6 10 0.4381 -0.0032
4 6 12 0.6056 0.0060
4 6 14 0.7398 0.0105
4 6 16 0.7118 0.0058
4 6 18 0.4792 -0.0023
4 6 20 0.2241 -0.0056
4 7 1 1.7947 -0.0034
4 7 3 0.8146 -0.0107
4 7 5 -0.2525 -0.0104
4 7 7 -0.6679 -0.0053
4 7 9 -0.5625 -0.0018
4 7 11 -0.4814 -0.0004
4 7 13 -0.5545 0.0017
4 7 15 -0.4754 0.0026
4 7 17 -0.1537 -0.0010
4 7 19 0.0685 -0.0064
4 8 0 -2.0071 -0.0184
4 8 2 -1.5086 -0.0119
4 8 4 -0.4667 0.0023
4 8 6 0.2848 0.0111
4 8 8 0.3973 0.0093
4 8 10 0.1284 -0.0014
4 8 12 -0.2043 -0.0135
4 8 14 -0.5200 -0.0164
4 8 16 -0.7505 -0.0061
4 8 18 -0.7112 0.0078
4 9 1 -0.3745 0.0232
4 9 3 0.0502 0.0076
4 9 5 0.5051 -0.0055
4 9 7 0.6962 -0.0073
4 9 9 0.7530 -0.0008
4 9 11 0.9442 0.0061
4 9 13 1.2035 0.0072
4 9 15 1.1731 0.0015
4 9 17 0.7340 -0.0060
4 9 19 0.2426 -0.0085
4 10 0 2.3582 -0.0227
4 10 2 1.6480 -0.0070
4 10 4 0.1846 0.0042
4 10 6 -0.8179 0.0039
4 10 8 -0.9083 -0.0012
4 10 10 -0.5774 -0.0016
4 10 12 -0.3262 0.0032
4 10 14 -0.0959 0.0061
4 10 16 0.2710 0.0039
4 10 18 0.5121 0.0009
4 11 1 -1.2661 0.0061
4 11 3 -0.6945 0.0011
4 11 5 -0.1127 -0.0000
4 11 7 -0.0406 0.0013
4 11 9 -0.4857 0.0015
4 11 11 -1.0686 -0.0002
4 11 13 -1.4261 0.0002
4 11 15 -1.4011 0.0051
4 11 17 -1.0138 0.0091
4 12 0 -1.0014 0.0069
4 12 2 -0.6388 -0.0028
4 12 4 0.1189 -0.0081
4 12 6 0.6991 -0.0044
4 12 8 0.9426 0.0010
4 12 10 1.0890 0.0009
4 12 12 1.2130 -0.0037
4 12 14 1.0469 -0.0078
4 12 16 0.4782 -0.0088
4 13 1 1.5982 -0.0147
4 13 3 0.5996 0.0006
4 13 5 -0.4273 0.0068
4 13 7 -0.6745 0.0028
4 13 9 -0.2647 -0.0007
4 13 11 0.2038 0.0007
4 13 13 0.4694 0.0017
4 13 15 0.6413 -0.0008
4 14 0 -0.5454 0.0245
4 14 2 -0.3457 0.0169
4 14 4 0.0205 0.0034
4 14 6 0.1143 -0.0051
4 14 8 -0.2391 -0.0062
4 14 10 -0.7917 -0.0041
4 14 12 -1.1358 -0.0018
4 14 14 -1.0512 0.0008
4 15 1 -0.6822 -0.0132
4 15 3 -0.1791 -0.0093
4 15 5 0.3858 -0.0015
4 15 7 0.6749 0.0038
4 15 9 0.7529 0.0031
4 15 11 0.7731 0.0002
4 15 13 0.6467 0.0007
4 16 4 -0.3201 0.0039
4 16 6 -0.8264 0.0055
4 16 8 -0.7880 0.0069
4 16 10 -0.5284 0.0099
4 16 12 -0.3462 0.0100
4 17 9 0.2095 -0.0084
5 0 1 1.8281 0.0152
5 0 3 1.8594 -0.0052
5 0 5 1.5809 -0.0165
5 0 7 0.7020 0.0038
5 0 9 -0.5801 0.0424
5 0 11 -1.5529 0.0642
5 0 13 -1.5313 0.0507
5 0 15 -0.5417 0.0171
5 0 17 0.5870 -0.0079
5 0 19 0.9623 -0.0121
5 1 0 -0.6852 -0.0023
5 1 2 -0.6391 0.0181
5 1 4 -0.4866 0.0206
5 1 6 -0.1800 0.0047
5 1 8 0.3096 -0.0050
5 1 10 0.8533 0.0013
5 1 12 1.1316 0.0076
5 1 14 0.8881 0.0025
5 1 16 0.2527 -0.0045
5 1 18 -0.3031 -0.0020
5 2 1 -0.9905 -0.0326
5 2 3 -1.2612 -0.0223
5 2 5 -1.3941 0.0040
5 2 7 -1.0647 0.0092
5 2 9 -0.4280 -0.0171
5 2 11 0.0315 -0.0415
5 2 13 -0.0024 -0.0323
5 2 15 -0.3769 -0.0021
5 2 17 -0.6423 0.0145
5 2 19 -0.4883 0.0080
5 3 0 0.8866 0.0335
5 3 2 1.0014 0.0188
5 3 4 1.1874 -0.0062
5 3 6 1.1009 -0.0148
5 3 8 0.5402 -0.0009
5 3 10 -0.2690 0.0157
5 3 12 -0.7593 0.0152
5 3 14 -0.5296 0.0009
5 3 16 0.1878 -0.0091
5 3 18 0.6912 -0.0064
5 4 1 0.0734 -0.0061
5 4 3 0.1750 0.0060
5 4 5 0.1616 0.0016
5 4 7 0.0002 -0.0087
5 4 9 -0.0417 -0.0072
5 4 11 0.1948 0.0038
5 4 13 0.4550 0.0090
5 4 15 0.3854 0.0039
5 4 17 0.0297 -0.0022
5 5 0 -0.2884 -0.0055
5 5 2 -0.4457 -0.0100
5 5 4 -0.7068 0.0018
5 5 6 -0.7155 0.0180
5 5 8 -0.4198 0.0191
5 5 10 -0.1032 0.0069
5 5 12 -0.0173 -0.0005
5 5 14 -0.1304 0.0029
5 5 16 -0.2402 0.0050
5 5 18 -0.2071 -0.0006
5 6 1 0.2194 0.0098
5 6 3 0.3729 0.0018
5 6 5 0.6700 -0.0078
5 6 7 0.9709 -0.0109
5 6 9 1.0462 -0.0079
5 6 11 0.8311 -0.0064
5 6 13 0.5386 -0.0082
5 6 15 0.4036 -0.0072
5 6 17 0.3764 -0.0003
5 7 0 -0.3511 -0.0109
5 7 2 -0.3943 -0.0029
5 7 4 -0.6031 0.0039
5 7 6 -1.0068 0.0044
5 7 8 -1.3535 0.0020
5 7 10 -1.3463 0.0009
5 7 12 -1.0439 0.0012
5 7 14 -0.7744 0.0024
5 7 16 -0.6584 0.0044
5 8 1 -0.0199 0.0113
5 8 3 0.3395 -0.0014
5 8 5 0.7672 -0.0094
5 8 7 0.9027 -0.0096
5 8 9 0.6368 -0.0050
5 8 11 0.2337 0.0011
5 8 13 0.0600 0.0047
5 8 15 0.1819 0.0015
5 9 0 0.9586 -0.0164
5 9 2 0.7088 -0.0064
5 9 4 0.2147 0.0046
5 9 6 -0.0500 0.0081
5 9 8 0.0985 0.0060
5 9 10 0.4361 0.0028
5 9 12 0.6564 -0.0004
5 9 14 0.6607 -0.0031
5 9 16 0.5124 -0.0043
5 10 1 -0.6198 -0.0005
5 10 3 -0.8866 -0.0027
5 10 5 -1.1510 0.0013
5 10 7 -1.0875 0.0062
5 10 9 -0.6473 0.0042
5 10 11 -0.1858 -0.0034
5 10 13 -0.1197 -0.0069
5 10 15 -0.4261 -0.0010
5 11 0 -0.8975 0.0191
5 11 2 -0.2495 0.0134
5 11 4 1.1068 0.0010
5 11 6 1.9682 -0.0085
5 11 8 1.6446 -0.0086
5 11 10 0.5456 -0.0001
5 11 12 -0.3333 0.0091
5 11 14 -0.4267 0.0105
5 12 1 0.6145 -0.0203
5 12 3 -0.1897 -0.0027
5 12 5 -1.1809 0.0070
5 12 7 -1.6732 0.0051
5 12 9 -1.4442 0.0002
5 12 11 -0.7805 -0.0019
5 12 13 -0.1340 -0.0028
5 13 0 1.4877 0.0178
5 13 2 1.0873 0.0013
5 13 4 0.2770 -0.0114
5 13 6 -0.1693 -0.0099
5 13 8 0.1131 -0.0030
5 13 10 0.7226 -0.0026
5 13 12 0.9577 -0.0067
5 14 1 -1.9912 0.0000
5 14 3 -0.5242 0.0058
5 14 5 1.1772 0.0090
5 14 7 1.8142 0.0072
5 14 9 1.1632 0.0048
5 14 11 0.0818 0.0051
5 15 0 -0.3230 -0.0222
5 15 2 -0.5818 -0.0101
5 15 4 -1.1436 -0.0011
5 15 6 -1.5505 -0.0010
5 15 8 -1.4804 -0.0038
5 16 1 2.6227 0.0399
5 16 3 1.7251 0.0178
5 16 5 0.6282 0.0027
5 16 7 0.0438 0.0020
6 0 0 -0.0931 -0.0803
6 0 2 -0.6168 -0.0598
6 0 4 -1.8914 -0.0156
6 0 6 -3.0796 0.0185
6 0 8 -3.2114 0.0230
6 0 10 -2.0150 0.0059
6 0 12 -0.3348 -0.0111
6 0 14 0.6114 -0.0146
6 1 1 0.4437 0.0367
6 1 3 0.6131 0.0032
6 1 5 0.9325 -0.0019
6 1 7 1.2125 0.0100
6 1 9 1.1692 0.0127
6 1 11 0.7574 0.0022
6 1 13 0.2824 -0.0072
6 1 15 0.0575 -0.0085
6 2 0 -0.2333 -0.0062
6 2 2 0.2364 0.0153
6 2 4 1.2883 0.0053
6 2 6 2.0721 -0.0202
6 2 8 1.8495 -0.0266
6 2 10 0.6419 -0.0074
6 2 12 -0.6951 0.0134
6 2 14 -1.2081 0.0168
6 3 1 -1.0811 -0.0239
6 3 3 -1.4547 -0.0063
6 3 5 -2.0021 0.0111
6 3 7 -2.2114 0.0131
6 3 9 -1.5939 0.0021
6 3 11 -0.3435 -0.0078
6 3 13 0.6433 -0.0078
6 3 15 0.6837 -0.0017
6 4 0 1.2829 0.0313
6 4 2 0.8823 0.0065
6 4 4 0.0830 -0.0081
6 4 6 -0.3602 -0.0037
6 4 8 -0.1297 0.0048
6 4 10 0.4503 0.0045
6 4 12 0.8734 -0.0006
6 4 14 0.9015 -0.0023
6 5 1 0.1976 -0.0177
6 5 3 0.8255 -0.0034
6 5 5 1.5147 0.0003
6 5 7 1.5166 -0.0006
6 5 9 0.5341 0.0019
6 5 11 -0.8813 0.0039
6 5 13 -1.6986 -0.0003
6 6 0 -0.7697 0.0197
6 6 2 -0.6260 0.0162
6 6 4 -0.3926 0.0101
6 6 6 -0.3161 0.0027
6 6 8 -0.2555 -0.0036
6 6 10 0.0586 -0.0047
6 6 12 0.4710 0.0002
6 6 14 0.5116 0.0053
6 7 1 -0.0037 -0.0075
6 7 3 -0.5065 -0.0085
6 7 5 -0.9246 -0.0073
6 7 7 -0.7481 -0.0039
6 7 9 -0.0563 -0.0006
6 7 11 0.6473 0.0018
6 7 13 0.9394 0.0037
6 8 0 -0.2525 -0.0084
6 8 2 -0.1613 -0.0052
6 8 4 0.0683 0.0023
6 8 6 0.2561 0.0068
6 8 8 0.1316 0.0058
6 8 10 -0.3623 -0.0000
6 8 12 -0.8501 -0.0072
6 9 1 1.5544 0.0106
6 9 3 1.4585 -0.0001
6 9 5 1.0566 -0.0062
6 9 7 0.3922 -0.0056
6 9 9 -0.1286 -0.0020
6 9 11 -0.2326 0.0012
6 10 0 -1.5451 -0.0093
6 10 2 -1.4217 0.0005
6 10 4 -1.0429 0.0050
6 10 6 -0.4627 0.0030
6 10 8 0.1264 0.0010
6 10 10 0.5046 0.0031
6 11 1 -0.2446 0.0027
6 11 3 -0.3153 0.0033
6 11 5 -0.2871 0.0037
6 11 7 -0.1144 0.0022
6 11 9 0.0172 -0.0013
6 12 0 1.4864 0.0007
6 12 2 1.3219 -0.0068
6 12 4 0.8392 -0.0085
6 12 6 0.1800 -0.0035
6 12 8 -0.3239 0.0007
6 13 1 -1.1710 -0.0021
6 13 3 -0.7385 0.0005
6 13 5 -0.1689 -0.0014
6 14 0 0.5882 0.0058
6 14 2 0.4673 0.0082
7 0 1 0.5332 0.0050
7 0 3 0.1221 -0.0027
7 0 5 -0.1890 -0.0084
7 0 7 -0.1720 -0.0046
7 0 9 -0.1611 0.0040
7 1 0 -0.0665 0.0006
7 1 2 0.0555 0.0055
7 1 4 0.2431 0.0047
7 1 6 0.2451 0.0018
7 1 8 0.1246 0.0064
7 1 10 0.1236 0.0152
7 2 1 -0.6388 -0.0141
7 2 3 -0.4681 -0.0074
7 2 5 -0.3172 0.0034
7 2 7 -0.2620 0.0018
7 2 9 -0.1761 -0.0131
7 3 0 0.4685 0.0142
7 3 2 0.2910 0.0089
7 3 4 0.0474 -0.0000
7 3 6 0.1218 -0.0030
7 3 8 0.3536 0.0017
7 3 10 0.3057 0.0064
7 4 1 0.3369 -0.0013
7 4 3 0.4465 0.0006
7 4 5 0.4009 -0.0025
7 4 7 0.1194 -0.0034
7 4 9 -0.1262 0.0027
7 5 0 -0.7332 -0.0043
7 5 2 -0.6663 -0.0040
7 5 4 -0.5593 0.0028
7 5 6 -0.5305 0.0079
7 5 8 -0.5162 0.0029
7 6 1 0.5465 0.0028
7 6 3 0.3335 -0.0012
7 6 5 0.2646 -0.0057
7 6 7 0.4545 -0.0059
7 7 0 -0.0931 -0.0027
7 7 2 -0.0395 -0.0006
7 7 4 0.0247 0.0012
7 7 6 -0.0267 0.0020
7 8 1 -0.4700 0.0034
7 8 3 -0.2643 0.0009
7 8 5 -0.0811 0.0006
7 9 0 0.6940 -0.0031
7 9 2 0.5369 0.0010
0 0 0 0.0 0.0
;

_iucr_refine_instructions_details 
;
TITL ph4pdipxx_ortho_a.res in Immm
    ph4pdipxx_ortho_cs.res
    created by SHELXL-2018/3 at 13:48:33 on 02-Mar-2020
REM Old TITL Ph4PDIPXX_ortho in Immm
REM SHELXT solution in Immm
REM R1 0.469, Rweak 0.015, Alpha 0.110, Orientation as input
REM Formula found by SHELXT: C30 N7 O2
CELL 1.54178 6.9513 20.343 22.5899 90 90 90
ZERR 2 0.0019 0.0066 0.0058 0 0 0
LATT 2
SYMM -X,-Y,+Z
SYMM -X,+Y,-Z
SYMM +X,-Y,-Z
SFAC C H N O
UNIT 156 112 4 12
EQIV $1 1-X,+Y,+Z
DFIX 2.1 C10A_$1 C10A
DFIX 2.4 C9A_$1 C9A
SADI 0.01 O2 C25 O2 C15 O3 C22 O3 C28
FLAT 0.01 O2 O3 C15 C16 C17 C18 C19 C20 C21 C22 C23 C24 C25 C26 C27 C28 C29 =
 C30 C31 C32 C33 C34
RIGU 0.001 0.001
EADP C33 O2 C25 C15 C34 C26 C16 C24 C27 C23 C17 C19 C32 C28 C22 C18 C20 C31 =
 C29 O3 C21 C30

L.S. 20 0 0
PLAN  20
SIZE 0.044 0.073 0.244
TEMP -173.05
BOND $H
list 4
ABIN
fmap 2 53
acta
REM <olex2.extras>
REM <HklSrc "%.\\Ph4PDIPXX_ortho.hkl">
REM </olex2.extras>

WGHT    0.200000
FVAR       0.24067   0.68661   0.48405
O1    4    0.500000    0.389955    0.752756    10.50000    0.21353    0.05645 =
         0.02796    0.00901    0.00000    0.00000
N1    3    0.500000    0.500000    0.752234    10.25000    0.05958    0.05559 =
         0.02326    0.00000    0.00000    0.00000
C1    1    0.500000    0.440059    0.723827    10.50000    0.07312    0.05178 =
         0.02484    0.00392    0.00000    0.00000
C2    1    0.500000    0.439360    0.657755    10.50000    0.04580    0.04393 =
         0.02551    0.00279    0.00000    0.00000
C3    1    0.500000    0.379997    0.627141    10.50000    0.06866    0.04271 =
         0.02744    0.00298    0.00000    0.00000
C4    1    0.500000    0.380919    0.564635    10.50000    0.04457    0.04291 =
         0.02816    0.00271    0.00000    0.00000
AFIX  43
H     2    0.500000    0.340328    0.543841    10.50000   -1.20000
AFIX   0
C5    1    0.500000    0.438646    0.532785    10.50000    0.02817    0.04141 =
         0.02390    0.00000    0.00000    0.00000
C6    1    0.500000    0.500000    0.563439    10.25000    0.02984    0.04187 =
         0.02414    0.00000    0.00000    0.00000
C7    1    0.500000    0.500000    0.627005    10.25000    0.02938    0.04257 =
         0.02431    0.00000    0.00000    0.00000
C8    1    0.500000    0.313143    0.653522    10.50000    0.14152    0.03954 =
         0.02253    0.00214    0.00000    0.00000
PART 2
C9    1    0.690353    0.275912    0.642958   -21.00000    0.16329    0.04720 =
         0.02853   -0.00001   -0.00883    0.02644
AFIX  43
HA    2    0.789679    0.296939    0.621146   -21.00000   -1.20000
AFIX   0
PART 0
PART 1
C9A   1    0.662709    0.283812    0.672612    21.00000    0.17662    0.06534 =
         0.11443    0.02796   -0.04295    0.01751
AFIX  43
HB    2    0.782147    0.306508    0.672515    21.00000   -1.20000
AFIX   0
PART 0
PART 2
C10   1    0.720386    0.215145    0.663410   -21.00000    0.24552    0.07078 =
         0.07037    0.03849    0.04116    0.05940
AFIX  43
HC    2    0.837567    0.191190    0.661679   -21.00000   -1.20000
AFIX   0
PART 0
PART 1
C10A  1    0.649179    0.216923    0.693141    21.00000    0.23158    0.07917 =
         0.13713    0.05451   -0.04848    0.01608
AFIX  43
HD    2    0.762756    0.195314    0.706119    21.00000   -1.20000
AFIX   0
PART 0
C11   1    0.500000    0.187612    0.694431    10.50000    0.24939    0.08396 =
         0.05189    0.02180    0.00000    0.00000
PART 1
AFIX  43
HE    2    0.500000    0.140968    0.696483    21.00000   -1.20000
AFIX  43
PART 0
PART 2
HF    2    0.499998    0.158456    0.727282   -21.00000   -1.20000
AFIX   0
PART 0
C12   1    0.500000    0.500000    0.818599    10.25000    0.10115    0.06766 =
         0.02322    0.00000    0.00000    0.00000
AFIX  13
HG    2    0.500000    0.450843    0.818599    10.25000   -1.20000
AFIX   0
C13   1    0.322756    0.500000    0.844460    10.50000    0.10687    0.54503 =
         0.02625    0.00000    0.00826    0.00000
PART 1
AFIX  23
HH    2    0.250306    0.460610    0.831602    30.50000   -1.20000
HI    2    0.250307    0.539390    0.831602    30.50000   -1.20000
AFIX  23
PART 0
PART 2
HJ    2    0.271711    0.461814    0.822294   -30.50000   -1.20000
HK    2    0.271711    0.538186    0.822294   -30.50000   -1.20000
AFIX   0
PART 0
PART 1
C14   1    0.341531    0.500000    0.914974    30.50000    0.09673    0.10243 =
         0.02689    0.00000    0.00598    0.00000
AFIX 137
HL    2    0.361584    0.454923    0.928977    30.50000   -1.50000
HM    2    0.223397    0.517724    0.932461    30.50000   -1.50000
HN    2    0.451124    0.527353    0.926720    30.50000   -1.50000
AFIX   0
PART 0
PART 2
C14A  1    0.179891    0.500000    0.888847   -30.50000    0.09285    0.13405 =
         0.04890    0.00000    0.00989    0.00000
AFIX 137
HO    2    0.229149    0.522253    0.924212   -30.50000   -1.50000
HP    2    0.145730    0.454584    0.898788   -30.50000   -1.50000
HQ    2    0.065587    0.523163    0.874364   -30.50000   -1.50000
AFIX   0

PART 0
PART -1
O2    4   -0.004634    0.409842    0.575950    10.12500    0.03036    0.04220 =
         0.02875   -0.00153   -0.00661   -0.00598
O3    4    0.018104    0.598704    0.428698    10.12500    0.03036    0.04220 =
         0.02875   -0.00153   -0.00661   -0.00598
C15   1    0.007823    0.470168    0.605422    10.12500    0.03036    0.04220 =
         0.02875   -0.00153   -0.00661   -0.00598
C16   1    0.007641    0.445649    0.665272    10.12500    0.03036    0.04220 =
         0.02875   -0.00153   -0.00661   -0.00598
AFIX  43
H16   2    0.000788    0.401162    0.677886    10.12500   -1.20000
AFIX   0
C17   1    0.019811    0.501967    0.700693    10.12500    0.03036    0.04220 =
         0.02875   -0.00153   -0.00661   -0.00598
C18   1    0.029512    0.567364    0.676700    10.12500    0.03036    0.04220 =
         0.02875   -0.00153   -0.00661   -0.00598
AFIX  43
H18   2    0.037591    0.603554    0.703162    10.12500   -1.20000
AFIX   0
C19   1    0.027491    0.579416    0.616418    10.12500    0.03036    0.04220 =
         0.02875   -0.00153   -0.00661   -0.00598
C20   1    0.036241    0.641709    0.585965    10.12500    0.03036    0.04220 =
         0.02875   -0.00153   -0.00661   -0.00598
AFIX  43
H20   2    0.044577    0.680704    0.608961    10.12500   -1.20000
AFIX   0
C21   1    0.033095    0.647455    0.525010    10.12500    0.03036    0.04220 =
         0.02875   -0.00153   -0.00661   -0.00598
AFIX  43
H21   2    0.039192    0.689672    0.507130    10.12500   -1.20000
AFIX   0
C22   1    0.021237    0.592536    0.490460    10.12500    0.03036    0.04220 =
         0.02875   -0.00153   -0.00661   -0.00598
C23   1    0.012499    0.532942    0.514158    10.12500    0.03036    0.04220 =
         0.02875   -0.00153   -0.00661   -0.00598
C24   1    0.014710    0.520794    0.577774    10.12500    0.03036    0.04220 =
         0.02875   -0.00153   -0.00661   -0.00598
C28   1    0.006028    0.543389    0.392027    10.12500    0.03036    0.04220 =
         0.02875   -0.00153   -0.00661   -0.00598
C29   1    0.000250    0.533326    0.332627    10.12500    0.03036    0.04220 =
         0.02875   -0.00153   -0.00661   -0.00598
AFIX  43
H29   2    0.005322    0.571854    0.308914    10.12500   -1.20000
AFIX   0
C30   1   -0.012758    0.471071    0.300067    10.12500    0.03036    0.04220 =
         0.02875   -0.00153   -0.00661   -0.00598
AFIX  43
H30   2   -0.015238    0.473324    0.258068    10.12500   -1.20000
AFIX   0
C31   1   -0.021305    0.412080    0.324516    10.12500    0.03036    0.04220 =
         0.02875   -0.00153   -0.00661   -0.00598
AFIX  43
H31   2   -0.029594    0.373291    0.301238    10.12500   -1.20000
AFIX  66
C34   1   -0.020760    0.352717    0.484421    10.12500    0.03036    0.04220 =
         0.02875   -0.00153   -0.00661   -0.00598
AFIX  43
H34   2   -0.026189    0.312870    0.506288    10.12500   -1.20000
AFIX  65
C33   1   -0.025188    0.351209    0.422920    10.12500    0.03036    0.04220 =
         0.02875   -0.00153   -0.00661   -0.00598
AFIX  43
H33   2   -0.033643    0.310332    0.402752    10.12500   -1.20000
AFIX  65
C32   1   -0.017244    0.409511    0.390925    10.12500    0.03036    0.04220 =
         0.02875   -0.00153   -0.00661   -0.00598
C27   1   -0.004872    0.469321    0.420433    10.12500    0.03036    0.04220 =
         0.02875   -0.00153   -0.00661   -0.00598
C26   1   -0.000444    0.470829    0.481934    10.12500    0.03036    0.04220 =
         0.02875   -0.00153   -0.00661   -0.00598
C25   1   -0.008387    0.412528    0.513929    10.12500    0.03036    0.04220 =
         0.02875   -0.00153   -0.00661   -0.00598
AFIX   0
PART 0
H17   2    0.000000    0.500000    0.744894    10.25000    0.07062
HKLF 4


REM  ph4pdipxx_ortho_a.res in Immm
REM wR2 = 0.437258, GooF = S = 1.88103, Restrained GooF = 1.76216 for all data
REM R1 = 0.108694 for 880 Fo > 4sig(Fo) and 0.138040 for all 1273 data
REM 185 parameters refined using 363 restraints

END  
     
WGHT      0.2000      0.0000 

REM Highest difference peak  0.451,  deepest hole -0.449,  1-sigma level  0.076
Q1    1   0.6065  0.1893  0.6971  11.00000  0.05    0.45
Q2    1   0.0000  0.5000  0.5000  10.12500  0.05    0.43
Q3    1   0.5876  0.2911  0.6876  11.00000  0.05    0.38
Q4    1   0.3573  0.5000  0.8597  10.50000  0.05    0.31
Q5    1   0.9186  0.2019  0.6251  11.00000  0.05    0.23
Q6    1   0.7659  0.1914  0.5996  11.00000  0.05    0.23
Q7    1   0.5000  0.5240  0.9426  10.50000  0.05    0.18
Q8    1   0.0000  0.8343  0.5000  10.25000  0.05    0.18
Q9    1   0.5975  0.2391  0.5988  11.00000  0.05    0.18
Q10   1   0.5000  0.4421  0.5179  10.50000  0.05    0.18
Q11   1   0.0386  0.7210  0.5000  10.50000  0.05    0.17
Q12   1   0.6646  0.4366  0.5000  10.50000  0.05    0.17
Q13   1  -0.0569  0.3355  0.5000  10.50000  0.05    0.16
Q14   1   0.0000  0.3461  0.9657  10.50000  0.05    0.16
Q15   1   0.7165  0.1974  0.6532  11.00000  0.05    0.16
Q16   1   0.2659  0.8209  0.5000  10.50000  0.05    0.15
Q17   1   0.0489  0.3375  0.9878  11.00000  0.05    0.15
Q18   1   0.1599  0.8144  0.5000  10.50000  0.05    0.15
Q19   1   0.0000  0.5600  1.0000  10.25000  0.05    0.15
Q20   1   0.5000  0.2583  0.5000  10.25000  0.05    0.15

  REM The information below was added by Olex2.
  REM
  REM R1 = 0.108694 for 880 Fo > 4sig(Fo) and 0.138040 for all 5237 data
  REM n/a parameters refined using n/a restraints
  REM Highest difference peak 0.45, deepest hole -0.45
  REM Mean Shift 0, Max Shift 0.001.

  REM +++ Tabular Listing of Refinement Information +++
  REM R1_all = 0.138040
  REM R1_gt = 0.108694
  REM wR_ref = 0.437258
  REM GOOF = 1.88103
  REM Shift_max = 0.001
  REM Shift_mean = 0
  REM Reflections_all = 5237
  REM Reflections_gt = 880
  REM Parameters = n/a
  REM Hole = -0.45
  REM Peak = 0.45
  REM Flack = n/a
;
_olex2_exptl_crystal_mounting_method 
'Appropriate crystal was selected and affixed to a loop with paratone oil.'
_olex2_submission_special_instructions 'No special instructions were received'
